# Supplementary material for: The genetic interaction network of CCW12, a Saccharomyces cerevisiae gene required for cell wall integrity during budding and formation of mating projections
Source: BMC Genomics. 2011 Feb 14;12:107. doi: 10.1186/1471-2164-12-107 (PMC3049148; doi:10.1186/1471-2164-12-107)
Supplement: Additional file 1 — ccw12Δ microarray dataset [file 1471-2164-12-107-S1.XLS]

## Sheet: all probeset
	CCW12 vs SEY6210_GCOS
Probesets	Ratios	Representative Public ID	Gene Symbol	Target Description	Gene Title
11322_at	1.1487	YAL001C	TFC3	YAL001C transcription factor tau (TFIIIC) subunit 138	Largest of six subunits of the RNA polymerase III transcription initiation factor complex (TFIIIC); part of the TauB domain of TFIIIC that binds DNA at the BoxB promoter sites of tRNA and similar genes; cooperates with Tfc6p in DNA binding
11323_at	7.21	YAL001C	TFC3	YAL001C transcription factor tau (TFIIIC) subunit 138	Largest of six subunits of the RNA polymerase III transcription initiation factor complex (TFIIIC); part of the TauB domain of TFIIIC that binds DNA at the BoxB promoter sites of tRNA and similar genes; cooperates with Tfc6p in DNA binding
11321_at	1.1487	YAL002W	VPS8	YAL002W Vps8p is a membrane-associated hydrophilic protein which contains a C-terminal cysteine-rich region that conforms to the H2 variant of the RING finger Zn2+ binding motif.	Membrane-associated hydrophilic protein that interacts with the small GTPase, Vps21p, to facilitate soluble vacuolar protein localization; required for localization and trafficking of the CPY sorting receptor; contains a RING finger motif
11320_at	0.870551	YAL003W	EFB1	YAL003W Translation elongation factor EF-1beta, GDP\/GTP exchange factor for Tef1p\/Tef2p	Translation elongation factor 1 beta; stimulates nucleotide exchange to regenerate EF-1 alpha-GTP for the next elongation cycle; part of the EF-1 complex, which facilitates binding of aminoacyl-tRNA to the ribosomal A site
11319_at	1.09051	YAL003W	EFB1	YAL003W Translation elongation factor EF-1beta, GDP\/GTP exchange factor for Tef1p\/Tef2p	Translation elongation factor 1 beta; stimulates nucleotide exchange to regenerate EF-1 alpha-GTP for the next elongation cycle; part of the EF-1 complex, which facilitates binding of aminoacyl-tRNA to the ribosomal A site
11318_at	0.840896	YAL004W	---	YAL004W strong similarity to A.klebsiana glutamate dehydrogenase	---
11317_s_at	1.07177	YAL005C	SSA2 /// SSA1	YAL005C Heat shock protein of HSP70 family, cytoplasmic	ATP binding protein involved in protein folding and vacuolar import of proteins; member of heat shock protein 70 (HSP70) family; associated with the chaperonin-containing T-complex; present in the cytoplasm, vacuolar membrane and cell wall /// ATPase involved in protein folding and nuclear localization signal (NLS)-directed nuclear transport; member of heat shock protein 70 (HSP70) family; forms …
11316_r_at	1.09051	YAL005C	SSA2 /// SSA1	YAL005C Heat shock protein of HSP70 family, cytoplasmic	ATP binding protein involved in protein folding and vacuolar import of proteins; member of heat shock protein 70 (HSP70) family; associated with the chaperonin-containing T-complex; present in the cytoplasm, vacuolar membrane and cell wall /// ATPase involved in protein folding and nuclear localization signal (NLS)-directed nuclear transport; member of heat shock protein 70 (HSP70) family; forms …
11315_i_at	1.25266	YAL005C	SSA2 /// SSA1	YAL005C Heat shock protein of HSP70 family, cytoplasmic	ATP binding protein involved in protein folding and vacuolar import of proteins; member of heat shock protein 70 (HSP70) family; associated with the chaperonin-containing T-complex; present in the cytoplasm, vacuolar membrane and cell wall /// ATPase involved in protein folding and nuclear localization signal (NLS)-directed nuclear transport; member of heat shock protein 70 (HSP70) family; forms …
11314_at	0.965936	YAL007C	ERP2	YAL007C p24 protein involved in membrane trafficking	Protein that forms a heterotrimeric complex with Erp1p, Emp24p, and Erv25p; member, along with Emp24p and Erv25p, of the p24 family involved in ER to Golgi transport and localized to COPII-coated vesicles
11313_at	1.46409	YAL008W	FUN14	YAL008W protein of unknown function	Mitochondrial protein of unknown function
11312_at	1.03526	YAL009W	SPO7	YAL009W sporulation protein	Integral nuclear/ER membrane protein of unknown function, required for normal nuclear envelope morphology and sporulation
11311_at	1.96564	YAL010C	MDM10	YAL010C Mitochondrial outer membrane protein involved in mitochondrial morphology and inheritance	Subunit of the mitochondrial sorting and assembly machinery (SAM complex); has a role in assembly of the TOM complex, which mediates protein import through the outer membrane; required for normal mitochondrial morphology and inheritance
11310_at	1.10957	YAL011W	SWC3	YAL011W possible mitochondrial transit peptide	Protein of unknown function, component of the Swr1p complex that incorporates Htz1p into chromatin; required for formation of nuclear-associated array of smooth endoplasmic reticulum known as karmellae
11355_at	0.82645	YAL012W	CYS3	YAL012W cystathionine gamma-lyase	Cystathionine gamma-lyase, catalyzes one of the two reactions involved in the transsulfuration pathway that yields cysteine from homocysteine with the intermediary formation of cystathionine;
11354_at	1.03526	YAL013W	DEP1	YAL013W regulation of phospholipid metabolism	Transcriptional modulator involved in the regulation of structural genes involved in phospholipid biosynthesis, also participates in regulation of metabolically unrelated genes as well as maintenance of mating efficiency and sporulation
11353_at	1.27456	YAL014C	SYN8	YAL014C protein of unknown function	Endosomal SNARE related to mammalian syntaxin 8
11352_at	0.855595	YAL015C	NTG1	YAL015C DNA glycosylase	DNA N-glycosylase and apurinic/apyrimidinic (AP) lyase involved in base excision repair, localizes to the nucleus and mitochondrion
11351_at	1	YAL016W	TPD3	YAL016W protein phosphatase 2A regulatory subunit A	Regulatory subunit A of the heterotrimeric protein phosphatase 2A, which also contains regulatory subunit Cdc55p and either catalytic subunit Pph21p or Pph22p; required for cell morphogenesis and for transcription by RNA polymerase III
11350_at	1.1487	YAL017W	PSK1	YAL017W Serine\/threonine kinase	One of two (see also PSK2) PAS domain containing S/T protein kinases; coordinately regulates protein synthesis and carbohydrate metabolism and storage in response to a unknown metabolite that reflects nutritional status
11349_at	1.31951	YAL018C	---	YAL018C 3 transmembrane domains	Hypothetical protein
11348_at	0.855595	YAL019W	FUN30	YAL019W Shows homology to SNF2 transcriptional regulator	Protein whose overexpression affects chromosome stability, potential Cdc28p substrate; homolog of Snf2p
11347_at	1.38992	YAL020C	ATS1	YAL020C Protein with similarity to human RCC1 protein	Protein with a potential role in regulatory interactions between microtubules and the cell cycle, as suggested by genetic and physical interactions with Nap1p and genetic interactions with TUB1
11346_at	1.41421	YAL021C	CCR4	YAL021C 95 kDa containng leucine rich tandem repeats	Component of the CCR4-NOT transcriptional complex, which is involved in regulation of gene expression; component of the major cytoplasmic deadenylase, which is involved in mRNA poly(A) tail shortening
11345_at	1	YAL022C	FUN26	YAL022C predicted membrane protein	Nucleoside transporter with broad nucleoside selectivity; localized to intracellular membranes
11344_at	0.784584	YAL023C	PMT2	YAL023C dolichyl phosphate-D-mannose:protein O-D-mannosyltransferase	Protein O-mannosyltransferase, transfers mannose residues from dolichyl phosphate-D-mannose to protein serine/threonine residues; acts in a complex with Pmt1p, can instead interact with Pmt5p in some conditions; target for new antifungals
11343_at	1.31951	YAL024C	LTE1	YAL024C putative GTP-exchange protein	Putative GDP/GTP exchange factor required for mitotic exit at low temperatures; acts as a guanine nucleotide exchange factor (GEF) for Tem1p, which is a key regulator of mitotic exit; physically associates with Ras2p-GTP
11342_at	0.771105	YAL025C	MAK16	YAL025C putative nuclear protein	Essential nuclear protein, constituent of 66S pre-ribosomal particles; required for normal concentration of free 60S ribosomal subunits; required for maintenance of M1 satellite double-stranded RNA of the L-A virus
11341_at	0.855595	YAL026C	DRS2	YAL026C Membrane-spanning Ca-ATPase (P-type),member of the cation transport (E1-E2) ATPases	Integral membrane Ca(2+)-ATPase, potential aminophospholipid translocase required to form a specific class of secretory vesicles that accumulate upon actin cytoskeleton disruption; mutation affects maturation of the 18S rRNA
11340_at	1.6245	YAL027W	---	YAL027W hypothetical protein	Hypothetical protein
11339_at	0.840896	YAL028W	FRT2	YAL028W similarity to hypothetical protein YOR324c	Tail-anchored endoplasmic reticulum membrane protein, interacts with homolog Frt1p but is not a substrate of calcineurin (unlike Frt1p), promotes growth in conditions of high Na+, alkaline pH, or cell wall stress; potential Cdc28p substrate
11338_at	1.46409	YAL029C	MYO4	YAL029C myosin	One of two type V myosins; required for mother-specific HO expression, for the bud tip localization of ASH1 and IST2 mRNA; facilitates growth and orientation of ER tubules along with She3p
11337_at	1.01748	YAL030W	SNC1	YAL030W homolog of Snc2p, vesicle-associated membrane protein (synaptobrevin) homolog, forms a complex with Snc2p and Sec9p	Vesicle membrane receptor protein (v-SNARE) involved in the fusion between Golgi-derived secretory vesicles with the plasma membrane; proposed to be involved in endocytosis; member of the synaptobrevin/VAMP family of R-type v-SNARE proteins
11336_at	2.14355	YAL030W	SNC1	YAL030W homolog of Snc2p, vesicle-associated membrane protein (synaptobrevin) homolog, forms a complex with Snc2p and Sec9p	Vesicle membrane receptor protein (v-SNARE) involved in the fusion between Golgi-derived secretory vesicles with the plasma membrane; proposed to be involved in endocytosis; member of the synaptobrevin/VAMP family of R-type v-SNARE proteins
11335_at	1.6529	YAL031C	---	YAL031C FUN21	Cytoplasmic Glc7p-interacting protein, potential Cdc28p substrate
11334_at	1.77154	YAL032C	PRP45	YAL032C Function unknown now	Ortholog of human transcriptional coactivator SKIP, can activate transcription of a reporter gene; interacts with splicing factors Prp22p and Prp46p
11333_at	1.36604	YAL033W	POP5	YAL033W An integral subunit of RNase P and apparent subunit of RNase MRP	Subunit of both RNase MRP, which cleaves pre-rRNA, and nuclear RNase P, which cleaves tRNA precursors to generate mature 5' ends
11377_at	0.917004	YAL034C	FUN19	YAL034C Function unknown now	Non-essential protein of unknown function
11376_at	0.604997	YAL034W-A	MTW1	YAL034W-A hypothetical protein	Essential component of the MIND kinetochore complex (Mtw1p Including Nnf1p-Nsl1p-Dsn1p) which joins kinetochore subunits contacting DNA to those contacting microtubules; critical to kinetochore assembly
11375_at	0.474671	YAL035C-A	---	YAL035C-A questionable ORF	---
11374_at	1.05336	YAL035W	FUN12	YAL035W 97 kDa protein	GTPase, required for general translation initiation by promoting Met-tRNAiMet binding to ribosomes and ribosomal subunit joining; homolog of bacterial IF2
11373_at	0.554785	YAL036C	RBG1	YAL036C Function unknown now	Member of the DRG family of GTP-binding proteins; interacts with translating ribosomes
11267_at	1.03526	YAL037c-a	---	YAL037c-a identified by SAGE	Identified by SAGE
11372_at	1.18921	YAL037W	---	YAL037W strong similarity to GTP-binding proteins	Hypothetical protein
11371_at	0.90125	YAL038W	CDC19	YAL038W Pyruvate kinase	Pyruvate kinase, functions as a homotetramer in glycolysis to convert phosphoenolpyruvate to pyruvate, the input for aerobic (TCA cycle) or anaerobic (glucose fermentation) respiration
11370_at	1.05336	YAL039C	CYC3	YAL039C cytochrome c heme lyase (CCHL)	Cytochrome c heme lyase (holocytochrome c synthase), attaches heme to apo-Cyc1p in the mitochondrial intermembrane space; human ortholog may have a role in microphthalmia with linear skin defects (MLS)
11369_at	0.982821	YAL040C	CLN3	YAL040C G(sub)1 cyclin	G1 cyclin involved in cell cycle progression; activates Cdc28p kinase to promote the G1 to S phase transition; plays a role in regulating transcription of the other G1 cyclins, CLN1 and CLN2; regulated by phosphorylation and proteolysis
11368_at	1.23114	YAL041W	CDC24	YAL041W Guanine nucleotide exchange factor (a.k.a. GDP-release factor) for cdc42	Guanine nucleotide exchange factor (GEF or GDP-release factor) for Cdc42p; required for polarity establishment and maintenance, and mutants have morphological defects in bud formation and shmooing
11367_at	1	YAL042W	ERV46	YAL042W Function unknown now	Protein localized to COPII-coated vesicles, forms a complex with Erv41p; involved in the membrane fusion stage of transport
11365_at	0.917004	YAL043C	PTA1	YAL043C pre-tRNA processing	Subunit of holo-CPF, a multiprotein complex and functional homolog of mammalian CPSF, required for the cleavage and polyadenylation of mRNA and snoRNA 3' ends; involved in pre-tRNA processing; binds to the phosphorylated CTD of RNAPII
11366_at	0.949342	YAL043C-A	---	YAL043C-A questionable ORF	---
11364_at	1.09051	YAL044C	GCV3	YAL044C H-protein subunit of the glycine cleavage system	H subunit of the mitochondrial glycine decarboxylase complex, required for the catabolism of glycine to 5,10-methylene-THF; expression is regulated by levels of levels of 5,10-methylene-THF in the cytoplasm
11363_at	0.604997	YAL045C	---	YAL045C hypothetical protein	---
11362_at	1.46409	YAL046C	---	YAL046C hypothetical protein	Hypothetical protein
11361_at	1.01748	YAL047C	SPC72	YAL047C Spc72p interacts with Stu2p in the two-hybrid assay\; Spc72p localizes to the spindle pole bodies. Molecular weight is 72 kD	Component of the cytoplasmic Tub4p (gamma-tubulin) complex, binds spindle pole bodies and links them to microtubules; has roles in astral microtubule formation and stabilization
11360_at	2.2974	YAL048C	GEM1	YAL048C weak similarity to GTP-binding proteins	Evolutionarily-conserved tail-anchored outer mitochondrial membrane GTPase which regulates mitochondrial morphology; cells lacking Gem1p contain collapsed, globular, or grape-like mitochondria; not required for pheromone-induced cell death
11359_at	1.03526	YAL049C	---	YAL049C weak similarity to Legionella small basic protein sbpA	Hypothetical protein
11358_at	1.05336	YAL051W	OAF1	YAL051W peroxisome proliferating transcription factor	Oleate-activated transcription factor, acts alone and as a heterodimer with Pip2p; activates genes involved in beta-oxidation of fatty acids and peroxisome organization and biogenesis
11357_at	1.34257	YAL053W	---	YAL053W strong similarity to hypothetical proteins YOR365c,YGL139w,YPL221w	Protein of unknown function; green fluorescent protein (GFP)-fusion protein localizes to the cytoplasm in a punctate pattern
11356_at	1.43893	YAL054C	ACS1	YAL054C inducible acetyl-coenzyme A synthetase	Acetyl-coA synthetase isoform, expressed during growth on nonfermentable carbon sources and under aerobic conditions
11393_at	0.982821	YAL055W	PEX22	YAL055W hypothetical protein	Putative peroxisomal membrane protein required for import of peroxisomal proteins, functionally complements a Pichia pastoris pex22 mutation
11392_at	1.46409	YAL056W	GPB2	YAL056W similarity to hypothetical protein YOR371c	Proposed beta subunit of the heterotrimeric G protein that interacts with the receptor Grp1p, has signaling role in response to nutrients; involved in regulation of pseudohyphal growth through cAMP levels; homolog of Gpb1p
11391_at	0.353553	YAL058C-A	---	YAL058C-A questionable ORF	---
11390_at	0.982821	YAL058W	CNE1	YAL058W Calnexin and calreticulin homolog	Calnexin; integral membrane ER chaperone involved in the folding and quality control of glycoproteins, 24% identical and 31% similar to mammalian calnexin but the Ca+ binding typical of calnexins has not been demonstrated in yeast
11389_at	0.840896	YAL059W	ECM1	YAL059W ExtraCellular Mutant	Protein of unknown function, localized in the nucleoplasm and the nucleolus, genetically interacts with MTR2 in 60S ribosomal protein subunit export
11388_at	1.01748	YAL060W	BDH1	YAL060W similarity to alcohol/sorbitol dehydrogenase	NAD-dependent (2R,3R)-2,3-butanediol dehydrogenase, a zinc-containing medium-chain alcohol dehydrogenase, produces 2,3-butanediol from acetoin during fermentation and allows using 2,3-butanediol as a carbon source during aerobic growth
11387_at	3.13834	YAL061W	---	YAL061W similarity to alcohol/sorbitol dehydrogenase	putative polyol dehydrogenase
11386_at	1.29684	YAL062W	GDH3	YAL062W NADP-linked glutamate dehydrogenase	NADP(+)-dependent glutamate dehydrogenase, synthesizes glutamate from ammonia and alpha-ketoglutarate; rate of alpha-ketoglutarate utilization differs from Gdh1p; expression regulated by nitrogen and carbon sources
11385_s_at	0.949342	YAL063C	FLO5 /// FLO9 /// FLO1	YAL063C putative Flo1p homolog	Lectin-like protein involved in flocculation, cell wall protein that binds to mannose chains on the surface of other cells, confers floc-forming ability that is chymotrypsin resistant but heat labile; similar to Flo1p /// Lectin-like protein with similarity to Flo1p, thought to be expressed and involved in flocculation /// Lectin-like protein involved in flocculation, cell wall protein that binds…
11383_at	1.10957	YAL064C-A	---	YAL064C-A putative pseudogene	Hypothetical protein
11384_at	0.458502	YAL064W	---	YAL064W hypothetical protein	Hypothetical protein
11382_at	0.413225	YAL064W-B	---	YAL064W-B putative pseudogene	Hypothetical protein
11381_at	0.965936	YAL065C	---	YAL065C putative pseudogene	Hypothetical protein
11380_at	1.1487	YAL066W	---	YAL066W hypothetical protein	---
11379_at	2.46229	YAL067C	SEO1	YAL067C Suppressor of Sulfoxyde Ethionine resistance	Putative permease, member of the allantoate transporter subfamily of the major facilitator superfamily; mutation confers resistance to ethionine sulfoxide
3907_f_at	0.917004	YAL068C	PAU4 /// PAU6 /// PAU1 /// PAU2 /// DAN3	YAL068C strong similarity to subtelomeric encoded proteins	Part of 23-member seripauperin multigene family encoded mainly in subtelomeric regions, active during alcoholic fermentation, regulated by anaerobiosis, negatively regulated by oxygen, repressed by heme /// Hypothetical protein /// Part of 23-member seripauperin multigene family encoded mainly in subtelomeric regions, active during alcoholic fermentation, regulated by anaerobiosis, negatively reg…
11266_f_at	0.885768	YAL069W	---	YAL069W hypothetical protein	Identified by gene-trapping, microarray-based expression analysis, and genome-wide homology searching /// Identified by gene-trapping, microarray-based expression analysis, and genome-wide homology searching /// --- /// Identified by fungal homology and RT-PCR
11265_i_at	2.68515	YAL069W	---	YAL069W hypothetical protein	Identified by gene-trapping, microarray-based expression analysis, and genome-wide homology searching /// Identified by gene-trapping, microarray-based expression analysis, and genome-wide homology searching /// --- /// Identified by fungal homology and RT-PCR
11325_at	1.34257	YAR002C-A	ERP1	YAR002C-A p24 protein involved in membrane trafficking	Protein that forms a heterotrimeric complex with Erp2p, Emp24p, and Erv25p; member, along with Emp24p and Erv25p, of the p24 family involved in ER to Golgi transport and localized to COPII-coated vesicles
11324_at	1.34257	YAR002W	NUP60	YAR002W protein of unknown function	Subunit of the nuclear pore complex (NPC), functions to anchor Nup2p to the NPC in a dynamic process that is controlled by the nucleoplasmic concentration of Gsp1p-GTP; potential Cdc28p substrate
11326_at	2.18102	YAR003W	SWD1	YAR003W beta transducin domain	Subunit of the COMPASS (Set1C) complex, which methylates Rad6p ubiquitinated histone H3 on lysine 4 and is required in transcriptional silencing near telomeres; WD40 beta propeller superfamily member with similarity to mammalian Rbbp7
11327_at	1.34257	YAR007C	RFA1	YAR007C 69 kDa subunit of the heterotrimeric RPA (RF-A) single-stranded DNA binding protein, binds URS1 and CAR1	Subunit of heterotrimeric Replication Factor A (RF-A), which is a highly conserved single-stranded DNA binding protein involved in DNA replication, repair, and recombination
11328_at	1.27456	YAR008W	SEN34	YAR008W 34kDa subunit of the tetrameric tRNA splicing endonuclease	Subunit of the tRNA splicing endonuclease, which is composed of Sen2p, Sen15p, Sen34p, and Sen54p; Sen34p contains the active site for tRNA 3' splice site cleavage and has similarity to Sen2p and to Archaeal tRNA splicing endonuclease
11329_at	1.07177	YAR014C	BUD14	YAR014C maximal growth	Protein involved in bud-site selection; diploid mutants display a random budding pattern instead of the wild-type bipolar pattern
11330_at	1.05336	YAR015W	ADE1	YAR015W phosphoribosyl amino imidazolesuccinocarbozamide synthetase	N-succinyl-5-aminoimidazole-4-carboxamide ribotide (SAICAR) synthetase, required for 'de novo' purine nucleotide biosynthesis; red pigment accumulates in mutant cells deprived of adenine
11331_at	1.18921	YAR018C	KIN3	YAR018C protein kinase	Nonessential protein kinase with unknown cellular role
11332_at	1.18921	YAR019C	CDC15	YAR019C protein kinase domain	Protein kinase of the Mitotic Exit Network that is localized to the spindle pole bodies at late anaphase; promotes mitotic exit by directly switching on the kinase activity of Dbf2p
11287_f_at	0.840896	YAR020C	PAU5 /// PAU7	YAR020C strong similarity to members of the srp1p/Tip1p family	Part of 23-member seripauperin multigene family encoded mainly in subtelomeric regions, active during alcoholic fermentation, regulated by anaerobiosis, negatively regulated by oxygen, repressed by heme /// Part of 23-member seripauperin multigene family, active during alcoholic fermentation, regulated by anaerobiosis, inhibited by oxygen, repressed by heme
11288_at	0.90125	YAR023C	---	YAR023C membrane protein	Putative integral membrane protein, member of DUP240 gene family
11289_at	1.31951	YAR027W	UIP3	YAR027W membrane protein	Putative integral membrane protein of unknown function; interacts with Ulp1p at the nuclear periphery; member of DUP240 gene family
11290_at	0.771105	YAR028W	---	YAR028W membrane protein	Putative integral membrane protein, member of DUP240 gene family
11291_at	0.90125	YAR029W	---	YAR029W membrane protein	Member of DUP240 gene family but contains no transmembrane domains; green fluorescent protein (GFP)-fusion protein localizes to the cytoplasm in a punctate pattern
11292_at	0.5	YAR030C	---	YAR030C hypothetical protein	---
11293_at	0.385553	YAR031W	PRM9	YAR031W membrane protein	Pheromone-regulated protein with 3 predicted transmembrane segments and an FF sequence, a motif involved in COPII binding
11294_g_at	0.694959	YAR031W	PRM8 /// PRM9	YAR031W membrane protein	Pheromone-regulated protein with 2 predicted transmembrane segments and an FF sequence, a motif involved in COPII binding; forms a complex with Prp9p in the ER /// Pheromone-regulated protein with 3 predicted transmembrane segments and an FF sequence, a motif involved in COPII binding
11295_r_at	0.707107	YAR033W	MST27 /// MST28	YAR033W membrane protein	Putative integral membrane protein, involved in vesicle formation; forms complex with Mst28p; member of DUP240 gene family; binds COPI and COPII vesicles /// Putative integral membrane protein, involved in vesicle formation; forms complex with Mst27p; member of DUP240 gene family; binds COPI and COPII vesicles
11296_s_at	1.05336	YAR033W	MST27 /// MST28	YAR033W membrane protein	Putative integral membrane protein, involved in vesicle formation; forms complex with Mst28p; member of DUP240 gene family; binds COPI and COPII vesicles /// Putative integral membrane protein, involved in vesicle formation; forms complex with Mst27p; member of DUP240 gene family; binds COPI and COPII vesicles
11297_at	1.83401	YAR035W	YAT1	YAR035W Outer carnitine acetyltransferase, mitochondrial	Outer mitochondrial carnitine acetyltransferase, minor ethanol-inducible enzyme involved in transport of activated acyl groups from the cytoplasm into the mitochondrial matrix
11268_at	0.982821	YAR040c	---	YAR040c hypothetical protein	---
11298_at	1.10957	YAR042W	SWH1	YAR042W ankyrin repeat	Protein similar to mammalian oxysterol-binding protein; contains ankyrin repeats; localizes to the Golgi and the nucleus-vacuole junction
11299_at	1.10957	YAR044W	SWH1	YAR044W Shows homology to the human oxysterol binding protein (OSBP)	Protein similar to mammalian oxysterol-binding protein; contains ankyrin repeats; localizes to the Golgi and the nucleus-vacuole junction
11300_at	1.20999	YAR047C	---	YAR047C predicted nuclear targeting signal	---
11301_i_at	1.05336	YAR050W	FLO9 /// FLO1	YAR050W FLO1 putative cell wall glycoprotein	Lectin-like protein with similarity to Flo1p, thought to be expressed and involved in flocculation /// Lectin-like protein involved in flocculation, cell wall protein that binds to mannose chains on the surface of other cells, confers floc-forming ability that is chymotrypsin sensitive and heat resistant; similar to Flo5p
11302_at	1.31951	YAR053W	---	YAR053W predicted membrane protein	---
11303_s_at	3.36359	YAR060C	---	YAR060C strong similarity to hypothetical protein YHR212c	---
11304_at	1.48968	YAR061W	---	YAR061W putative pseudogene	Identified by gene-trapping, microarray-based expression analysis, and genome-wide homology searching /// Hypothetical protein
11305_s_at	2.77984	YAR062W	---	YAR062W putative pseudogene	Hypothetical protein /// Hypothetical protein
11306_at	0.885768	YAR064W	---	YAR064W Potential membrane protein	Identified by gene-trapping, microarray-based expression analysis, and genome-wide homology searching /// Hypothetical protein
11307_s_at	0.671286	YAR066W	---	YAR066W identical to YHR214w hypothetical protein, similarity to Sta1p	putative membrane protein /// Hypothetical protein
11308_s_at	0.0593339	YAR068W	---	YAR068W Potential membrane protein	putative membrane protein
11309_at	0.604997	YAR069C	---	YAR069C Potential membrane protein	Identified by gene-trapping, microarray-based expression analysis, and genome-wide homology searching
11261_at	1.1487	YAR070C	---	YAR070C potential mitochondrial transit peptide	Identified by gene-trapping, microarray-based expression analysis, and genome-wide homology searching
11262_s_at	1.68179	YAR071W	PHO12 /// PHO11	YAR071W Acid phosphatase, secreted	One of three repressible acid phosphatases, a glycoprotein that is transported to the cell surface by the secretory pathway; nearly identical to Pho11p; upregulated by phosphate starvation /// One of three repressible acid phosphatases, a glycoprotein that is transported to the cell surface by the secretory pathway; induced by phosphate starvation and coordinately regulated by PHO4 and PHO2
11263_f_at	1.5966	YAR073W	IMD2 /// IMD1	YAR073W strong similarity to IMP dehydrogenases	Inosine monophosphate dehydrogenase, catalyzes the first step of GMP biosynthesis, expression is induced by mycophenolic acid resulting in resistance to the drug, expression is repressed by nutrient limitation /// Nonfunctional protein with homology to IMP dehydrogenase; IMD1 is a probable pseudogene that is located close to the telomere and is not expressed at detectable levels /// Hypothetical …
11264_f_at	1.16878	YAR075W	IMD3 /// IMD2 /// IMD1	YAR075W strong similarity to IMP dehydrogenases	Inosine monophosphate dehydrogenase, catalyzes the first step of GMP biosynthesis, member of a four-gene family in S. cerevisiae, constitutively expressed /// Inosine monophosphate dehydrogenase, catalyzes the first step of GMP biosynthesis, expression is induced by mycophenolic acid resulting in resistance to the drug, expression is repressed by nutrient limitation /// Nonfunctional protein with…
7360_at	2.18102	YBL001C	ECM15	YBL001C ExtraCellular Mutant	Non-essential protein of unknown function, likely exists as tetramer, may be regulated by the binding of small-molecule ligands (possibly sulfate ions), may have a role in yeast cell-wall biogenesis
7359_at	1.96564	YBL002W	HTB2	YBL002W Histone H2B (HTB1 and HTB2 code for nearly identical proteins)	One of two nearly identical (see HTB1) histone H2B subtypes required for chromatin assembly and chromosome function; Rad6p-Bre1p-Lge1p mediated ubiquitination regulates transcriptional activation, meiotic DSB formation and H3 methylation
7358_s_at	1.18921	YBL003C	HTA1 /// HTA2	YBL003C Histone H2A (HTA1 and HTA2 code for nearly identical proteins)	One of two nearly identical (see also HTA2) histone H2A subtypes; core histone required for chromatin assembly and chromosome function; DNA damage-dependent phosphorylation by Mec1p facilitates DNA repair; acetylated by Nat4p /// One of two nearly identical (see also HTA1) histone H2A subtypes; core histone required for chromatin assembly and chromosome function; DNA damage-dependent phosphorylat…
7357_at	1.56917	YBL004W	UTP20	YBL004W weak similarity to Papaya ringspot virus polyprotein	Possible snoRNA-binding protein, based on computational analysis of large-scale protein-protein interaction data
7356_at	2	YBL005W	PDR3	YBL005W Pleiotropic drug resistance protein 3	Transcriptional activator of the pleiotropic drug resistance network, regulates expression of ATP-binding cassette (ABC) transporters through binding to cis-acting sites known as PDREs (PDR responsive elements)
7355_at	2.2974	YBL006C	LDB7	YBL006C hypothetical protein	Protein of unknown function; null mutant shows a reduced affinity for the alcian blue dye suggesting a decreased net negative charge of the cell surface
7354_at	2.68515	YBL007C	SLA1	YBL007C contains 3 SH3 domains, interacts with Bee1p	Cytoskeletal protein binding protein required for assembly of the cortical actin cytoskeleton; contains 3 SH3 domains; interacts with proteins regulating actin dynamics and with proteins required for endocytosis
7353_at	2.2974	YBL008W	HIR1	YBL008W putative repressor protein homologous to yeast Tup1p and mammalian retinal transducin\; contains nuclear targeting signal	Non-essential transcriptional corepressor involved in the cell cycle-regulated transcription of histone H2A, H2B, H3 and H4 genes; contributes to nucleosome formation, heterochromatic gene silencing, and formation of functional kinetochores
7352_at	1.8025	YBL009W	---	YBL009W strong similarity to DNA damage responsive Alk1p	haspin
7397_at	2	YBL010C	---	YBL010C hypothetical protein	Hypothetical protein
7396_at	2.18102	YBL011W	SCT1	YBL011W High copy suppresor of choline-transport mutants	Glycerol 3-phosphate/dihydroxyacetone phosphate dual substrate-specific sn-1 acyltransferase of the glycerolipid biosynthesis pathway, prefers 16-carbon fatty acids, similar to Gpt2p, gene is constitutively transcribed
7395_at	0.68302	YBL012C	---	YBL012C questionable ORF	---
7394_at	1.31951	YBL013W	FMT1	YBL013W Probable met-tRNA formyltransferase, mitochondrial	Methionyl-tRNA formyltransferase, catalyzes the formylation of initiator Met-tRNA in mitochondria; potential Cdc28p substrate
7393_at	2.07053	YBL014C	RRN6	YBL014C member of yeast Pol I core factor (CF) also composed of Rrn11p, Rrn7p and TATA-binding protein	involved in the transcription of 35S rRNA genes by RNA polymerase I; member of yeast Pol I core factor (CF) also composed of Rrn11p, Rrn7p and TATA-binding protein
7392_at	2.10672	YBL015W	ACH1	YBL015W acetyl CoA hydrolase	Acetyl-coA hydrolase, primarily localized to mitochondria; required for acetate utilization and for diploid pseudohyphal growth
7391_at	1.7411	YBL016W	FUS3	YBL016W cdc2+\/CDC28 related kinase with positive role in conjugation	Mitogen-activated protein kinase involved in mating pheromone response; activated by phoshporylation by Ste7p; provides specificity during the mating vs. filamentous growth response by phosphorylating transcriptional and cytoplasmic targets
7390_at	1.5966	YBL017C	PEP1	YBL017C carboxypeptidase Y sorting receptor in late Golgi\; Type I integral membrane protein 166aa cytoplasmic tail, 1300 aa lumenal domain	Type I transmembrane sorting receptor for multiple vacuolar hydrolases; cycles between the late-Golgi and prevacuolar endosome-like compartments
7389_at	1.51572	YBL018C	POP8	YBL018C integral subunit of RNase P and apparent subunit of RNase MRP	Subunit of both RNase MRP, which cleaves pre-rRNA, and nuclear RNase P, which cleaves tRNA precursors to generate mature 5' ends
7388_at	1.51572	YBL019W	APN2	YBL019W AP endonuclease	Class II abasic (AP) endonuclease involved in repair of DNA damage; homolog of human HAP1 and E. coli exoIII
7387_at	1.31951	YBL020W	RFT1	YBL020W 67 kDa integral membrane protein	Flippase, essential integral membrane protein that is required for translocation of Man5GlcNac2-PP-Dol from the cytoplasmic side to the lumenal side of the ER membrane; mutation is suppressed by expression human p53 protein
7386_at	1.77154	YBL021C	HAP3	YBL021C transcriptional activator protein of CYC1	Subunit of the heme-activated, glucose-repressed Hap2p/3p/4p/5p CCAAT-binding complex, a transcriptional activator and global regulator of respiratory gene expression; contains sequences contributing to both complex assembly and DNA binding
7385_at	3.13834	YBL022C	PIM1	YBL022C mitochondrial ATP-dependent protease	Mitochondrial ATP-dependent protease involved in intramitochondrial proteolysis; involved in degradation of misfolded proteins in mitochondria; required for bigenesis and maintenance of mitochondria
7384_at	1.34257	YBL023C	MCM2	YBL023C Minichromosome maintenance protein, transcription factor	Protein involved in DNA replication; component of the Mcm2-7 hexameric complex that binds chromatin as a part of the pre-replicative complex
7383_at	0.933033	YBL024W	NCL1	YBL024W Probable proliferating-cell nucleolar antigen (human p120)	S-adenosyl-L-methionine-dependent tRNA: m5C-methyltransferase, methylates cytosine to m5C at several positions in tRNAs and intron-containing pre-tRNAs; similar to Nop2p and human proliferation associated nucleolar protein p120
7382_at	3.13834	YBL025W	RRN10	YBL025W Upstream activation factor subunit	subunit of UAF (upstream activation factor); involved in promoting high level transcription of rDNA; Upstream activation factor subunit
7380_f_at	0.63728	YBL026W	---	YBL026W snRNA-associated protein of the Sm class	---
7381_at	1.7411	YBL026W	LSM2	YBL026W snRNA-associated protein of the Sm class	Component of small nuclear ribonucleoprotein complexes involved in RNA processing, splicing, and decay
7379_i_at	3.3058	YBL026W	LSM2	YBL026W snRNA-associated protein of the Sm class	Component of small nuclear ribonucleoprotein complexes involved in RNA processing, splicing, and decay
7378_s_at	1.03526	YBL027W	RPL19B /// RPL19A	YBL027W Ribosomal protein L19B (YL14) (L23B) (rpl5L)	Protein component of the large (60S) ribosomal subunit, nearly identical to Rpl19Bp and has similarity to rat L19 ribosomal protein; rpl19a and rpl19b single null mutations result in slow growth, while the double null mutation is lethal /// Protein component of the large (60S) ribosomal subunit, nearly identical to Rpl19Bp and has similarity to rat L19 ribosomal protein; rpl19a and rpl19b single …
7377_at	1.31951	YBL028C	---	YBL028C involved in mating-type regulation	Hypothetical protein
7376_at	0.855595	YBL029W	---	YBL029W hypothetical protein	Hypothetical protein
7375_at	1.1487	YBL030C	PET9	YBL030C mitochondrial ADP\/ATP translocator	Major ADP/ATP carrier of the mitochondrial inner membrane, exchanges cytosolic ADP for mitochondrially synthesized ATP; required for viability in many common lab strains carrying a mutation in the polymorphic SAL1 gene
7374_at	2.59368	YBL031W	SHE1	YBL031W hypothetical protein	Cytoskeletal protein of unknown function; overexpression causes growth arrest
7420_at	2.33755	YBL032W	HEK2	YBL032W weak similarity to hnRNP complex protein homolog YBR233w	RNA binding protein with similarity to hnRNP-K that localizes to the cytoplasm and to subtelomeric DNA; required for the proper localization of ASH1 mRNA; involved in the regulation of telomere position effect and telomere length
7419_at	2.14355	YBL033C	RIB1	YBL033C GTP cyclohydrolase II	GTP cyclohydrolase II; catalyzes the first step of the riboflavin biosynthesis pathway
7418_at	2.25793	YBL034C	STU1	YBL034C suppressor of cold-sensitive tub2 mutation\; shown to be a component of the mitotic spindle	Component of the mitotic spindle that binds to interpolar microtubules via its association with beta-tubulin (Tub2p); required for interpolar microtubules to provide an outward force on the spindle poles
7417_at	1.8025	YBL035C	POL12	YBL035C B subunit of DNA polymerase alpha-primase complex	B subunit of DNA polymerase alpha-primase complex, required for initiation of DNA replication during mitotic and premeiotic DNA synthesis; also functions in telomere capping and length regulation
7416_at	2.33755	YBL036C	---	YBL036C Homolog to twitching motility protein (P. aeroginosa)	Single-domain racemase, possibly non-specific due to the lack of the second domain, which presumably determines specificity
7415_at	2.50533	YBL037W	APL3	YBL037W clathrin Associated Protein complex Large subunit	Alpha-adaptin, large subunit of the clathrin associated protein complex (AP-2); involved in vesicle mediated transport
7414_at	2.25793	YBL038W	MRPL16	YBL038W Mitochondrial ribosomal protein MRPL16	Mitochondrial ribosomal protein of the large subunit
7413_at	1.20999	YBL039C	URA7	YBL039C CTP synthase, highly homologus to URA8 CTP synthase	Major CTP synthase isozyme (see also URA8), catalyzes the ATP-dependent transfer of the amide nitrogen from glutamine to UTP, forming CTP, the final step in de novo biosynthesis of pyrimidines; involved in phospholipid biosynthesis
7412_at	1.43893	YBL040C	ERD2	YBL040C encodes the HDEL receptor required for retention of ER proteins	Integral membrane protein that binds to the HDEL motif in proteins destined for retention in the endoplasmic reticulum; has a role in maintenance of normal levels of ER-resident proteins
7411_at	3.08442	YBL041W	PRE7	YBL041W proteasome subunit	20S proteasome beta-type subunit
7410_at	0.545254	YBL042C	FUI1	YBL042C uridine permease	High affinity uridine permease, localized to the plasma membrane; not involved in uracil transport
7409_at	11.7127	YBL043W	ECM13	YBL043W ExtraCellular Mutant	Non-essential protein of unknown function
7408_at	0.554785	YBL044W	---	YBL044W hypothetical protein	Hypothetical protein
7407_at	1.54221	YBL045C	COR1	YBL045C 44 kDa core protein of yeast coenzyme QH2 cytochrome c reductase	Core subunit of the ubiquinol-cytochrome c reductase complex (bc1 complex), which is a component of the mitochondrial inner membrane electron transport chain
7406_at	2.2974	YBL046W	---	YBL046W weak similarity to hypothetical protein YOR054c	Hypothetical protein
7405_at	2.59368	YBL047C	EDE1	YBL047C USO1 homolog (S. cerevisiae), cytoskeletal-related transport protein, Ca++ binding	Key endocytic protein involved in a network of interactions with other endocytic proteins, binds membranes in a ubiquitin-dependent manner, may also bind ubiquitinated membrane-associated proteins
7404_at	1.43893	YBL048W	---	YBL048W hypothetical protein	---
7403_at	0.965936	YBL049W	MOH1	YBL049W hypothetical protein	Protein of unknown function, has homology to kinase Snf7p; not required for growth on nonfermentable carbon sources; essential for viability in stationary phase
7402_at	2.10672	YBL050W	SEC17	YBL050W peripheral membrane protein required for vesicular transport between ER and Golgi	Peripheral membrane protein required for vesicular transport between ER and Golgi and for the 'priming' step in homotypic vacuole fusion, part of the cis-SNARE complex; has similarity to alpha-SNAP
7401_at	1.1487	YBL051C	PIN4	YBL051C similarity to S.pombe Z66568_C protein	Protein involved in G2/M phase progression and response to DNA damage, interacts with Rad53p; contains an RNA recognition motif, a nuclear localization signal, and several SQ/TQ cluster domains; hyperphosphorylated in response to DNA damage
7400_at	1.6529	YBL052C	SAS3	YBL052C SAS3 for Something about silencing, gene 3. Influences silencing at HMR.	Histone acetyltransferase catalytic subunit of NuA3 complex that acetylates histone H3, involved in transcriptional silencing; homolog of the mammalian MOZ proto-oncogene; sas3 gcn5 double mutation confers lethality
7399_at	0.671286	YBL053W	---	YBL053W questionable ORF	---
7398_at	1.31951	YBL054W	---	YBL054W Homolog to myb transforming proteins	Hypothetical protein
7442_at	1.54221	YBL055C	---	YBL055C similarity to hypothetical S.pombe protein	Hypothetical protein
7441_at	1.34257	YBL056W	PTC3	YBL056W protein phosphatase type 2C	Type 2C protein phosphatase; dephosphorylates Hog1p (see also Ptc2p) to limit maximal kinase activity induced by osmotic stress; dephosphorylates T169 phosphorylated Cdc28p (see also Ptc2p); role in DNA checkpoint inactivation
7440_at	2.14355	YBL057C	PTH2	YBL057C strong similarity to hypothetical S.pombe protein	One of two (see also PTH1) mitochondrially-localized peptidyl-tRNA hydrolases; dispensable for cell growth
7439_at	2.77984	YBL058W	SHP1	YBL058W isolated as a suppressor of the lethality caused by overexpression of the phosphoprotein phosphatase 1 catalytic subuniut encoded by GLC7	UBX (ubiquitin regulatory X) domain-containing protein that regulates Glc7p phosphatase activity and interacts with Cdc48p; interacts with ubiquitylated proteins in vivo and is required for degradation of a ubiquitylated model substrate
7437_at	1.07177	YBL059W	---	YBL059W weak similarity to hypothetical protein YER093c-a	Hypothetical protein
7438_at	1.96564	YBL059W	---	YBL059W weak similarity to hypothetical protein YER093c-a	Hypothetical protein
7436_at	2.07053	YBL060W	---	YBL060W hypothetical protein	Hypothetical protein
7435_at	1.25266	YBL061C	SKT5	YBL061C protoplast regeneration and killer toxin resistance gene, may be a post-translational regulator of chitin synthase III activity, interacts with Chs3p	Activator of Chs3p (chitin synthase III), recruits Chs3p to the bud neck via interaction with Bni4p; has similarity to Shc1p, which activates Chs3p during sporulation
7434_at	0.535887	YBL062W	---	YBL062W questionable ORF	---
7433_at	3.86375	YBL063W	KIP1	YBL063W kinesin related protein	Kinesin-related motor protein required for mitotic spindle assembly and chromosome segregation; functionally redundant with Cin8p
7432_at	3.3058	YBL064C	PRX1	YBL064C Homolog to thiol-specific antioxidant	Mitochondrial peroxiredoxin (1-Cys Prx) with thioredoxin peroxidase activity, has a role in reduction of hydroperoxides; induced during respiratory growth and under conditions of oxidative stress
7431_at	0.771105	YBL065W	---	YBL065W questionable ORF	---
7430_at	2.07053	YBL066C	SEF1	YBL066C putative transcription factor	Putative transcription factor, has homolog in Kluyveromyces lactis
7429_at	2.33755	YBL067C	UBP13	YBL067C ubiquitin carboxyl-terminal hydrolase	Putative ubiquitin-specific protease
7428_at	1.36604	YBL068W	PRS4	YBL068W ribose-phosphate pyrophosphokinase 4	5-phospho-ribosyl-1(alpha)-pyrophosphate synthetase, involved in nucleotide, histidine, and tryptophan biosynthesis; one of a five related enzymes, which are active as heteromultimeric complexes
3938_at	1.31951	YBL069W	AST1	YBL069W Protein involved in targeting of plasma membrane [H+]ATPase	Peripheral membrane protein that interacts with the plasma membrane ATPase Pma1p and has a role in its targeting to the plasma membrane, possibly by influencing its incorporation into lipid rafts
7036_s_at	1.86607	YBL069W	AST1	YBL069W Protein involved in targeting of plasma membrane [H+]ATPase	Peripheral membrane protein that interacts with the plasma membrane ATPase Pma1p and has a role in its targeting to the plasma membrane, possibly by influencing its incorporation into lipid rafts
7427_at	1.89868	YBL070C	---	YBL070C questionable ORF	---
7426_at	0.707107	YBL071C	---	YBL071C hypothetical protein	---
7425_s_at	0.90125	YBL072C	RPS8B /// RPS8A	YBL072C Ribosomal protein S8A (S14A) (rp19) (YS9)	Protein component of the small (40S) ribosomal subunit; identical to Rps8Bp and has similarity to rat S8 ribosomal protein /// Protein component of the small (40S) ribosomal subunit; identical to Rps8Ap and has similarity to rat S8 ribosomal protein
7424_at	0.949342	YBL073W	---	YBL073W questionable ORF	---
7423_at	1.96564	YBL074C	AAR2	YBL074C splices pre mRNA of the MATa1 cistron	Component of the U5 snRNP, required for splicing of U3 precursors; originally described as a splicing factor specifically required for splicing pre-mRNA of the MATa1 cistron
7422_at	2.97935	YBL075C	SSA3	YBL075C heat-inducible cytosolic member of the 70 kDa heat shock protein family	ATPase involved in protein folding and the response to stress; plays a role in SRP-dependent cotranslational protein-membrane targeting and translocation; member of the heat shock protein 70 (HSP70) family; localized to the cytoplasm
7421_at	1.41421	YBL076C	ILS1	YBL076C cytoplasmic isoleucyl-tRNA synthetase	Cytoplasmic isoleucine-tRNA synthetase, target of the G1-specific inhibitor reveromycin A
7465_at	0.64842	YBL077W	---	YBL077W questionable ORF	---
7464_at	2.46229	YBL078C	ATG8	YBL078C Form a protein complex with Aut2p, to mediate attachment of autophagosomes to microtubules. Aut7p shows homologies to LC3, a microtubule-associated protein from rat. AUT7 was identified as a suppressor of mutant phenotypes of aut2-1 cells. Uptake of precursor Aminopeptidase I into the vacuole depends on Aut2p and Aut7p.	Protein required for autophagy; modified by the serial action of Atg4p, Atg7p, and Atg3p, and conjugated at the C terminus with phosphatidylethanolamine, to become the form essential for generation of autophagosomes
7463_at	2.63902	YBL079W	NUP170	YBL079W Nucleoporin highly similar to Nup157p and to mammalian Nup155p (nup170 mutant can be complemented with NUP155)	Abundant subunit of the nuclear pore complex (NPC), required for proper localization of specific nucleoporins within the NPC, involved in nuclear envelope permeability and in chromosome segregation, has similarity to Nup157p
7462_at	2.25793	YBL080C	PET112	YBL080C 62-kDa protein	Protein required for mitochondrial translation; mutation is functionally complemented by a Bacillus subtilis ortholog
7461_at	1.09051	YBL081W	---	YBL081W hypothetical protein	Hypothetical protein
7460_at	1.48968	YBL082C	ALG3	YBL082C putative Dol-P-Man dependent alpha(1-3) mannosyltransferase involved in the biosynthesis of the lipid-linked oligosaccharide	Dolichol-P-Man dependent alpha(1-3) mannosyltransferase, involved in the synthesis of dolichol-linked oligosaccharide donor for N-linked glycosylation of proteins
7458_i_at	0.732043	YBL083C	---	YBL083C questionable ORF	---
7459_s_at	1.12896	YBL083C	ALG3	YBL083C questionable ORF	Dolichol-P-Man dependent alpha(1-3) mannosyltransferase, involved in the synthesis of dolichol-linked oligosaccharide donor for N-linked glycosylation of proteins
7457_at	2.77984	YBL084C	CDC27	YBL084C component of the anaphase-promoting complex	Subunit of the Anaphase-Promoting Complex/Cyclosome (APC/C), which is a ubiquitin-protein ligase required for degradation of anaphase inhibitors, including mitotic cyclins, during the metaphase/anaphase transition
7456_at	1.89868	YBL085W	BOI1	YBL085W BEM1-binding protein	Protein implicated in polar growth, functionally redundant with Boi2p; interacts with bud-emergence protein Bem1p; contains an SH3 (src homology 3) domain and a PH (pleckstrin homology) domain
7455_at	1.77154	YBL086C	---	YBL086C involved in sugar metabolism	Protein of unknown function; green fluorescent protein (GFP)-fusion protein localizes to the cell periphery
7454_s_at	0.82645	YBL087C	RPL23B /// RPL23A	YBL087C Ribosomal protein L23A (L17aA) (YL32)	Protein component of the large (60S) ribosomal subunit, identical to Rpl23Ap and has similarity to E. coli L14 and rat L23 ribosomal proteins /// Protein component of the large (60S) ribosomal subunit, identical to Rpl23Bp and has similarity to E. coli L14 and rat L23 ribosomal proteins
7453_at	2.2974	YBL088C	TEL1	YBL088C putative phosphatidylinositol kinase	Protein kinase, primarily involved in telomere length regulation; contributes to cell cycle checkpoint control in response to DNA damage; functionally redundant with Mec1p; homolog of human ataxia telangiectasia (ATM) gene
7452_at	1.38992	YBL089W	AVT5	YBL089W weak similarity to A.thaliana aminoacid permease AAP3	Putative transporter, member of a family of seven S. cerevisiae genes (AVT1-7) related to vesicular GABA-glycine transporters
7451_at	1.71119	YBL090W	MRP21	YBL090W Component of the small subunit of mitochondrial ribosomes	Mitochondrial ribosomal protein of the large subunit; MRP21 exhibits genetic interactions with mutations in the COX2 and COX3 mRNA 5'-untranslated leader sequences
7450_at	1.86607	YBL091C	MAP2	YBL091C methionine aminopeptidase 2	Methionine aminopeptidase, catalyzes the cotranslational removal of N-terminal methionine from nascent polypeptides; function is partially redundant with that of Map1p
7449_at	2.18102	YBL091C-A	SCS22	YBL091C-A weak similarity to SCS2	Protein involved in regulation of phospholipid metabolism; homolog of Scs2p2; similar to D. melanogaster inturned protein
7448_at	0.982821	YBL092W	RPL32	YBL092W Ribosomal protein L32	Protein component of the large (60S) ribosomal subunit, has similarity to rat L32 ribosomal protein; overexpression disrupts telomeric silencing
7447_at	2.37841	YBL093C	ROX3	YBL093C RNA polymerase II holoenzyme\/mediator subunit	RNA polymerase II holoenzyme component
7446_at	1.03526	YBL094C	---	YBL094C questionable ORF	---
7445_at	1.6529	YBL095W	---	YBL095W similarity to C.albicans hypothetical protein	Hypothetical protein
7444_at	0.933033	YBL096C	---	YBL096C questionable ORF	---
7443_at	0.870551	YBL097W	BRN1	YBL097W BARREN, a gene with sequence similarity to Drosophila barren and Xenopus XCAP-H, and a functional homolog of human BRRN1	Essential protein required for chromosome condensation, likely to function as an intrinsic component of the condensation machinery, may influence multiple aspects of chromosome transmission and dynamics
7488_at	1.71119	YBL098W	BNA4	YBL098W similarity to human and D.melanogaster kynurenine 3-monooxygenase	Kynurenine 3-mono oxygenase, required for biosynthesis of nicotinic acid from tryptophan via kynurenine pathway
7487_at	0.90125	YBL099W	ATP1	YBL099W mitochondrial F1F0-ATPase alpha subunit	Alpha subunit of the F1 sector of mitochondrial F1F0 ATP synthase, which is a large, evolutionarily conserved enzyme complex required for ATP synthesis
7486_at	0.744839	YBL100C	---	YBL100C questionable ORF	---
7485_at	2.37841	YBL101C	ECM21	YBL101C ExtraCellular Mutant	Non-essential protein of unknown function; promoter contains several Gcn4p binding elements
7484_at	1.7411	YBL102W	SFT2	YBL102W suppressor of sed5 ts mutants	Non-essential tetra-spanning membrane protein found mostly in the late Golgi, can suppress some sed5 alleles; may be part of the transport machinery, but precise function is unknown; similar to mammalian syntaxin 5
7483_at	2.68515	YBL103C	RTG3	YBL103C Probable cytochrome c subunit, copper binding	Basic helix-loop-helix-leucine zipper (bHLH/Zip) transcription factor that forms a complex with another bHLH/Zip protein, Rtg1p, to activate the retrograde (RTG) and TOR pathways
7482_at	2.14355	YBL104C	---	YBL104C hypothetical protein	Hypothetical protein
7481_at	1.5966	YBL105C	PKC1	YBL105C putative protein kinase	Protein serine/threonine kinase essential for cell wall remodeling during growth; localized to sites of polarized growth and the mother-daughter bud neck; homolog of the alpha, beta, and gamma isoforms of mammalian protein kinase C (PKC)
7480_at	2.21914	YBL106C	SRO77	YBL106C yeast homolog of the Drosphila tumor suppressor, lethal giant larvae	Protein with roles in exocytosis and cation homeostasis; functions in docking and fusion of post-Golgi vesicles with plasma membrane; homolog of Sro7p and Drosophila lethal giant larvae tumor suppressor; interacts with SNARE protein Sec9p
7479_at	2.59368	YBL107C	---	YBL107C hypothetical protein	Hypothetical protein
3544_at	2.97935	YBL108W	---	YBL108W strong similarity to subtelomeric encoded proteins	---
7478_s_at	0.933033	YBL109W	---	YBL109W similarity to subtelomeric encoded proteins	Identified by gene-trapping, microarray-based expression analysis, and genome-wide homology searching /// Identified by gene-trapping, microarray-based expression analysis, and genome-wide homology searching
3543_s_at	1.23114	YBL112C	YRF1-5 /// YRF1-4 /// YRF1-7 /// YRF1-6 /// YRF1-3 /// YRF1-2 /// YRF1-1	YBL112C strong similarity to subtelomeric encoded proteins	Hypothetical protein /// Helicase encoded by the Y' element of subtelomeric regions, highly expressed in the mutants lacking the telomerase component TLC1; potentially phosphorylated by Cdc28p /// Helicase encoded by the Y' element of subtelomeric regions, highly expressed in the mutants lacking the telomerase component TLC1; potentially phosphorylated by Cdc28p /// subtelomerically-encoded DNA h…
7361_at	3.4822	YBR001C	NTH2	YBR001C Neutral trehalase, highly homologous to Nth1p	Neutral trehalase, degrades trehalose; required for thermotolerance and may mediate resistance to other cellular stresses
7362_at	1.6529	YBR002C	RER2	YBR002C strong similarity to hypothetical protein YMR101c	Cis-prenyltransferase involved in dolichol synthesis; participates in endoplasmic reticulum (ER) protein sorting
7363_at	2.25793	YBR003W	COQ1	YBR003W hexaprenyl pyrophosphate synthetase	Hexaprenyl pyrophosphate synthetase, catalyzes the first step in ubiquinone (coenzyme Q) biosynthesis
7364_at	1.36604	YBR004C	GPI18	YBR004C similarity to S.pombe hypothetical protein SPAC18B11.05	Functional ortholog of human PIG-V, which is a mannosyltransferase that transfers the second mannose in glycosylphosphatidylinositol biosynthesis; the authentic, non-tagged protein was localized to mitochondria
7365_at	2.2974	YBR005W	RCR1	YBR005W strong similarity to hypothetical protein YDR003w	Protein of the endoplasmic reticulum membrane involved in chitin deposition in the cell wall; overproduction confers resistance to Congo Red
3939_at	1.93187	YBR006W	UGA2	YBR006W Probable aldehyde dehydrogenase (EC 1.2.1.-)	Succinate semialdehyde dehydrogenase involved in the utilization of gamma-aminobutyrate (GABA) as a nitrogen source; part of the 4-aminobutyrate and glutamate degradation pathways; localized to the cytoplasm
7037_s_at	3.03143	YBR006W	UGA2	YBR006W Probable aldehyde dehydrogenase (EC 1.2.1.-)	Succinate semialdehyde dehydrogenase involved in the utilization of gamma-aminobutyrate (GABA) as a nitrogen source; part of the 4-aminobutyrate and glutamate degradation pathways; localized to the cytoplasm
7366_at	2.37841	YBR007C	---	YBR007C hypothetical protein	---
7367_at	2.21914	YBR008C	FLR1	YBR008C Major Facilitator Transporter	Plasma membrane multidrug transporter, member of the major facilitator superfamily; involved in efflux of fluconazole, diazaborine, benomyl, methotrexate, and other drugs
7368_i_at	1.01748	YBR010W	HHT2 /// HHT1	YBR010W Histone H3 (HHT1 and HHT2 code for identical proteins)	One of two identical histone H3 proteins (see also HHT1); core histone required for chromatin assembly, involved in heterochromatin-mediated telomeric and HM silencing; regulated by acetylation, methylation, and mitotic phosphorylation /// One of two identical histone H3 proteins (see also HHT2); core histone required for chromatin assembly, involved in heterochromatin-mediated telomeric and HM s…
7369_s_at	1.34257	YBR010W	HHT2 /// HHT1	YBR010W Histone H3 (HHT1 and HHT2 code for identical proteins)	One of two identical histone H3 proteins (see also HHT1); core histone required for chromatin assembly, involved in heterochromatin-mediated telomeric and HM silencing; regulated by acetylation, methylation, and mitotic phosphorylation /// One of two identical histone H3 proteins (see also HHT2); core histone required for chromatin assembly, involved in heterochromatin-mediated telomeric and HM s…
7370_at	1.10957	YBR011C	IPP1	YBR011C Inorganic pyrophosphatase	Cytoplasmic inorganic pyrophosphatase (PPase), catalyzes the rapid exchange of oxygens from Pi with water, highly expressed and essential for viability, active-site residues show identity to those from E. coli PPase
7371_at	0.917004	YBR012C	---	YBR012C hypothetical protein	---
7372_at	3.79737	YBR013C	---	YBR013C hypothetical protein	Hypothetical protein
7373_at	2.25793	YBR014C	---	YBR014C Glutaredoxin homolog	Hypothetical protein
7328_at	1.34257	YBR015C	MNN2	YBR015C 'Type II transmembrane protein'	Alpha-1,2-mannosyltransferase, responsible for addition of the first alpha-1,2-linked mannose to form the branches on the mannan backbone of oligosaccharides, localizes to an early Golgi compartment
7329_at	1.36604	YBR016W	---	YBR016W strong similarity to hypothetical proteins YDL012c and YDR210w	Plasma membrane protein of unknown function; has similarity to hydrophilins, which are hydrophilic, glycine-rich proteins involved in the adaptive response to hyperosmotic conditions
7330_at	1.5966	YBR017C	KAP104	YBR017C karyopherin beta 2, yeast transportin	Transportin, cytosolic karyopherin beta 2 involved in delivery of heterogeneous nuclear ribonucleoproteins to the nucleoplasm, binds rg-nuclear localization signals on Nab2p and Hrp1p, plays a role in cell-cycle progression
7331_at	2.41999	YBR018C	GAL7	YBR018C galactose-1-phosphate uridyl transferase	Galactose-1-phosphate uridyl transferase, synthesizes glucose-1-phosphate and UDP-galactose from UDP-D-glucose and alpha-D-galactose-1-phosphate in the second step of galactose catabolism
7332_at	1.54221	YBR019C	GAL10	YBR019C UDP-glucose 4-epimerase	UDP-glucose-4-epimerase, catalyzes the interconversion of UDP-galactose and UDP-D-glucose in galactose metabolism; also catalyzes the conversion of alpha-D-glucose or alpha-D-galactose to their beta-anomers
7333_at	0.535887	YBR020W	GAL1	YBR020W galactokinase	Galactokinase, phosphorylates alpha-D-galactose to alpha-D-galactose-1-phosphate in the first step of galactose catabolism; expression regulated by Gal4p
7334_at	0.732043	YBR021W	FUR4	YBR021W uracil permease	Uracil permease, localized to the plasma membrane; expression is tightly regulated by uracil levels and environmental cues
7335_at	2.14355	YBR022W	POA1	YBR022W hypothetical protein	Phosphatase that is highly specific for ADP-ribose 1''-phosphate, a tRNA splicing metabolite; may have a role in regulation of tRNA splicing
7336_at	2.37841	YBR023C	CHS3	YBR023C chitin synthase 3	Chitin synthase III, catalyzes the transfer of N-acetylglucosamine (GlcNAc) to chitin; required for synthesis of the majority of cell wall chitin, the chitin ring during bud emergence, and spore wall chitosan
7337_at	1.46409	YBR024W	SCO2	YBR024W SCO1 protein homolog (S. cerevisiae)	Protein anchored to the mitochondrial inner membrane, similar to Sco1p and may have a redundant function with Sco1p in delivery of copper to cytochrome c oxidase; interacts with Cox2p
7338_at	1.16878	YBR025C	---	YBR025C probable purine nucleotide-binding protein	Hypothetical protein
7339_at	2.73208	YBR026C	ETR1	YBR026C Nuclear protein that binds to T-rich strand of core consensus sequence of autonomously replicating sequence	2-enoyl thioester reductase, member of the medium chain dehydrogenase/reductase family; localized to in mitochondria, where it has a probable role in fatty acid synthesis
7340_at	1.01748	YBR027C	---	YBR027C hypothetical protein	---
7341_at	1.83401	YBR028C	---	YBR028C Probable ser\/thr-specific protein kinase, homolog to YKR2 and YPK1 (S. cerevisiae)	Hypothetical protein
7342_at	1.54221	YBR029C	CDS1	YBR029C CDP-diacylglycerol synthase, CTP-phosphatidic acid cytidylyltransferase, CDP-diglyceride synthetase	Phosphatidate cytidylyltransferase (CDP-diglyceride synthetase); an enzyme that catalyzes that conversion of CTP + phosphate into diphosphate + CDP-diaclglyerol, a critical step in the synthesis of all major yeast phospholipids
7343_at	1.34257	YBR030W	---	YBR030W involved in inositol biosynthesis	Hypothetical protein
7344_i_at	0.707107	YBR031W	RPL4B /// RPL4A	YBR031W Ribosomal protein L4A (L2A) (rp2) (YL2)	Protein component of the large (60S) ribosomal subunit, nearly identical to Rpl4Ap and has similarity to E. coli L4 and rat L4 ribosomal proteins /// N-terminally acetylated protein component of the large (60S) ribosomal subunit, nearly identical to Rpl4Bp and has similarity to E. coli L4 and rat L4 ribosomal proteins
7345_s_at	0.82645	YBR031W	RPL4B /// RPL4A	YBR031W Ribosomal protein L4A (L2A) (rp2) (YL2)	Protein component of the large (60S) ribosomal subunit, nearly identical to Rpl4Ap and has similarity to E. coli L4 and rat L4 ribosomal proteins /// N-terminally acetylated protein component of the large (60S) ribosomal subunit, nearly identical to Rpl4Bp and has similarity to E. coli L4 and rat L4 ribosomal proteins
7346_at	1.12896	YBR032W	---	YBR032W hypothetical protein	---
7347_at	1.34257	YBR033W	---	YBR033W Probable regulatory Zn-finger protein,\/ homolog to YKL251\/	Non-essential protein of unknown function
7348_at	1.09051	YBR034C	HMT1	YBR034C nuclear protein arginine methyltransferase (mono- and asymmetrically dimethylating enzyme)	Nuclear SAM-dependent mono- and asymmetric arginine dimethylating methyltransferase that modifies hnRNPs, including Npl3p and Hrp1p, thus facilitating nuclear export of these proteins; required for viability of npl3 mutants
7349_at	2.21914	YBR035C	PDX3	YBR035C pyridoxine (pyridoxiamine) phosphate oxidase	Pyridoxine (pyridoxamine) phosphate oxidase, has homologs in E. coli and Myxococcus xanthus; transcription is under the general control of nitrogen metabolism
7350_at	2.18102	YBR036C	CSG2	YBR036C contains 9 or 10 putative membrane spanning regions\; putative Ca2+ binding protein (homology to EF-hand Ca2+ binding site)	Endoplasmic reticulum membrane protein, required for mannosylation of inositolphosphorylceramide and for growth at high calcium concentrations
7351_at	1.77154	YBR037C	SCO1	YBR037C inner mitochondrial membrane protein	Copper-binding protein of the mitochondrial inner membrane, required for cytochrome c oxidase activity and respiration; may function to deliver copper to cytochrome c oxidase; has similarity to thioredoxins
7306_at	2.2974	YBR038W	CHS2	YBR038W chitin synthase 2	Chitin synthase II, requires activation from zymogenic form in order to catalyze the transfer of N-acetylglucosamine (GlcNAc) to chitin; required for the synthesis of chitin in the primary septum during cytokinesis
7307_at	2.07053	YBR039W	ATP3	YBR039W gamma subunit of mitochondrial ATP synthase	Gamma subunit of the F1 sector of mitochondrial F1F0 ATP synthase, which is a large, evolutionarily conserved enzyme complex required for ATP synthesis
7308_at	0.385553	YBR040W	FIG1	YBR040W integral membrane protein	Integral membrane protein required for efficient mating; may participate in or regulate the low affinity Ca2+ influx system, which affects intracellular signaling and cell-cell fusion during mating
7309_at	2.37841	YBR041W	FAT1	YBR041W Fatty acid transporter	Fatty acid transporter and very long-chain fatty acyl-CoA synthetase, may form a complex with Faa1p or Faa4p that imports and activates exogenous fatty acids
7310_at	1.93187	YBR042C	---	YBR042C Probable membrane-bound small GTPase	Hypothetical protein
7311_at	2.2974	YBR043C	QDR3	YBR043C similarity to benomyl/methotrexate resistance protein	Multidrug transporter required for resistance to quinidine, barban, cisplatin, and bleomycin; member of the major facilitator superfamily of transporters conferring multiple drug resistance (MFS-MDR)
7312_at	1.89868	YBR044C	TCM62	YBR044C similarity to chaperonin HSP60 proteins	Protein involved in the assembly of the mitochondrial succinate dehydrogenase complex; putative chaperone
7313_at	1.48968	YBR045C	GIP1	YBR045C Glc7-interacting protein.	Meiosis-specific protein proposed to be a regulatory subunit of the protein phosphatase Glc7p, required for spore wall formation and proper septin organization
7314_at	2.87787	YBR046C	ZTA1	YBR046C Homolog to quinone oxidoreductase (E. coli)	Zeta-crystallin homolog, found in the cytoplasm and nucleus; has similarity to E. coli quinone oxidoreductase and to human zeta-crystallin, which has quinone oxidoreductase activity
7315_at	3.19319	YBR047W	---	YBR047W hypothetical protein	The authentic, non-tagged protein was localized to the mitochondria
7316_s_at	0.840896	YBR048W	RPS11A /// RPS11B	YBR048W Ribosomal protein S11B (S18B) (rp41B) (YS12)	Protein component of the small (40S) ribosomal subunit; identical to Rps11Bp and has similarity to E. coli S17 and rat S11 ribosomal proteins /// Protein component of the small (40S) ribosomal subunit; identical to Rps11Ap and has similarity to E. coli S17 and rat S11 ribosomal proteins
7317_at	1.86607	YBR049C	REB1	YBR049C RNA polymerase I enhancer binding protein	RNA polymerase I enhancer binding protein; DNA binding protein which binds to genes transcribed by both RNA polymerase I and RNA polymerase II; required for termination of RNA polymerase I transcription
7318_at	1.27456	YBR050C	REG2	YBR050C Possible regulatory subunit for the PP1 family protein phosphatase Glc7p	Protein that binds type 1 protein phosphatase Glc7p; involved with Reg1p, Glc7p, and Snf1p in regulation of glucose-repressible genes
7319_at	1.03526	YBR051W	---	YBR051W questionable ORF	---
7320_at	1.56917	YBR052C	---	YBR052C Homolog to YCR004, obr1 (S. pombe), trp repressor binding protein (E. coli)	Protein of unknown function; member of a flavodoxin-like fold protein family that includes Pst2p and Ycp4p; green fluorescent protein (GFP)-fusion protein localizes to the cytoplasm in a punctate pattern
7321_at	2.54912	YBR053C	---	YBR053C similarity to rat regucalcin	Hypothetical protein
7322_at	4.28709	YBR054W	YRO2	YBR054W Homolog to HSP30 heat shock protein YRO1 (S. cerevisiae) 7	Putative plasma membrane protein of unknown function, transcriptionally regulated by Haa1p; green fluorescent protein (GFP)-fusion protein localizes to the cell periphery and bud
7323_at	1.68179	YBR055C	PRP6	YBR055C RNA splicing factor	Splicing factor, component of the U4/U6-U5 snRNP complex
7324_at	2.97935	YBR056W	---	YBR056W Homolog to glucan-1,3--glucosidase (EC 3.2.1.5\; S. cerevisiae) 2	Hypothetical protein
7076_at	6.16884	YBR056w-a	---	YBR056w-a identified by SAGE	---
7325_at	2.10672	YBR057C	MUM2	YBR057C Muddled Meiosis	Cytoplasmic protein essential for meiotic DNA replication and sporulation; interacts with Orc2p, which is a component of the origin recognition complex
7326_at	1.77154	YBR058C	UBP14	YBR058C Ubiquitin-specific protease	Ubiquitin-specific protease that specifically disassembles unanchored ubiquitin chains; involved in fructose-1,6-bisphosphatase (Fbp1p) degradation; similar to human isopeptidase T
7077_at	1.68179	YBR058c-a	TSC3	YBR058c-a identified by SAGE	Protein that stimulates the activity of serine palmitoyltransferase (Lcb1p, Lcb2p) several-fold; involved in sphingolipid biosynthesis
7327_at	3.66802	YBR059C	AKL1	YBR059C Probable protein kinase	Ser-Thr protein kinase, member (with Ark1p and Prk1p) of the Ark kinase family; involved in endocytosis and actin cytoskeleton organization
7283_at	2.14355	YBR060C	ORC2	YBR060C origin recognition complex subunit 2	Subunit of the origin recognition complex, which directs DNA replication by binding to replication origins and is also involved in transcriptional silencing; may be phosphorylated by Cdc28p
7284_at	1.6529	YBR061C	TRM7	YBR061C Homolog to ftsJ protein (E. coli) ,\/ YCR054\/	2'-O-ribose methyltransferase, methylates the 2'-O-ribose of nucleotides at positions 32 and 34 of the tRNA anticodon loop
7285_at	2.41999	YBR062C	---	YBR062C similarity to rat neurodegeneration associated protein 1	Hypothetical protein
7286_at	1.7411	YBR063C	---	YBR063C Probable phosphopanthethein-binding protein	Hypothetical protein
7287_at	1.38992	YBR064W	---	YBR064W questionable ORF	---
7288_at	1.6529	YBR065C	ECM2	YBR065C ExtraCellular Mutant	Pre-mRNA splicing factor, facilitates the cooperative formation of U2/U6 helix II in association with stem II in the spliceosome, function may be regulated by Slu7p
7289_at	1.68179	YBR066C	NRG2	YBR066C Probable Zn-finger protein	Transcriptional repressor that mediates glucose repression and negatively regulates filamentous growth; has similarity to Nrg1p
7290_at	0.949342	YBR067C	TIP1	YBR067C cell wall mannoprotein	Major cell wall mannoprotein with possible lipase activity; transcription is induced by heat- and cold-shock; member of the Srp1p/Tip1p family of serine-alanine-rich proteins
7291_at	1.6245	YBR068C	BAP2	YBR068C probable amino acid permease for leucine, valine, and isoleucine	High-affinity leucine permease, functions as a branched-chain amino acid permease involved in the uptake of leucine, isoleucine and valine; contains 12 predicted transmembrane domains
7292_at	2.03496	YBR069C	TAT1	YBR069C Probable amino acid transport protein	Amino acid transport protein for valine, leucine, isoleucine, and tyrosine, low-affinity tryptophan and histidine transporter; overexpression confers FK506 resistance
7293_at	1.68179	YBR070C	ALG14	YBR070C osmotolerance protein	Essential protein required for the second step of dolichyl-linked oligosaccharide synthesis; involved in N-linked glycosylation; similar to bacterial glycosyltransferases
7294_at	4.36203	YBR071W	---	YBR071W hypothetical protein	Hypothetical protein
7295_at	2.41999	YBR072W	HSP26	YBR072W heat shock protein 26	Small heat shock protein with chaperone activity that is regulated by a heat induced transition from an inactive oligomeric (24-mer) complex to an active dimer; induced by heat, upon entry into stationary phase, and during sporulation
7296_at	2.54912	YBR073W	RDH54	YBR073W Putative helicase similar to RAD54	DNA-dependent ATPase, stimulates strand exchange by modifying the topology of double-stranded DNA; involved in the recombinational repair of double-strand breaks in DNA during mitosis and meiosis; proposed to be involved in crossover interference
7297_at	2.63902	YBR074W	---	YBR074W Homolog to aminopeptidase Y (S. cerevisiae)	Putative metalloprotease
7298_at	2.07053	YBR075W	---	YBR075W hypothetical protein	Putative metalloprotease
7299_at	0.64842	YBR076W	ECM8	YBR076W ExtraCellular Mutant	Non-essential protein of unknown function
7300_at	3.03143	YBR077C	SLM4	YBR077C hypothetical protein	Component of the EGO complex, which is involved in the regulation of microautophagy; gene exhibits synthetic genetic interaction with MSS4 encoding phosphatidylinositol 4-phosphate kinase
7302_at	0.965936	YBR078W	ECM33	YBR078W Homolog to sporulation specific protein SPS2 (S. cerevisiae)	GPI-anchored protein of unknown function, has a possible role in apical bud growth; GPI-anchoring on the plasma membrane crucial to function; similar to Sps2p and Pst1p
7301_at	1.56917	YBR078W	ECM33	YBR078W Homolog to sporulation specific protein SPS2 (S. cerevisiae)	GPI-anchored protein of unknown function, has a possible role in apical bud growth; GPI-anchoring on the plasma membrane crucial to function; similar to Sps2p and Pst1p
7303_at	1.43893	YBR079C	RPG1	YBR079C Exhibits significant sequence similarity with a subunit of the mammalian translation initiation factor 3	Subunit of the core complex of translation initiation factor 3(eIF3), essential for translation; part of a subcomplex (Prt1p-Rpg1p-Nip1p) that stimulates binding of mRNA and tRNA(i)Met to ribosomes
7304_at	2.2974	YBR080C	SEC18	YBR080C cytoplasmic protein involved in protein transport between ER and Golgi\; ATPase	ATPase required for the release of Sec17p during the 'priming' step in homotypic vacuole fusion and for ER to Golgi transport; homolog of the mammalian NSF
7305_at	1.46409	YBR081C	SPT7	YBR081C transcription factor, member of the histone acetyltransferase SAGA complex	Subunit of the SAGA transcriptional regulatory complex, involved in proper assembly of the complex; also present as a C-terminally truncated form in the SLIK/SALSA transcriptional regulatory complex
7260_at	1.56917	YBR082C	UBC4	YBR082C ubiquitin-conjugating enzyme	Ubiquitin-conjugating enzyme that mediates degradation of short-lived and abnormal proteins; interacts with E3-CaM in ubiquitinating calmodulin; interacts with many SCF ubiquitin protein ligases; component of the cellular stress response
7261_at	0.855595	YBR083W	TEC1	YBR083W transcription factor of the TEA\/ATTS DNA-binding domain family, regulator of Ty1 expression	Transcription factor required for full Ty1 epxression, Ty1-mediated gene activation, and haploid invasive and diploid pseudohyphal growth; TEA/ATTS DNA-binding domain family member
7262_at	1.6245	YBR084W	MIS1	YBR084W mitochondrial C1-tetrahydroflate synthase	Mitochondrial C1-tetrahydrofolate synthase, involved in interconversion between different oxidation states of tetrahydrofolate (THF); provides activities of formyl-THF synthetase, methenyl-THF cyclohydrolase, and methylene-THF dehydrogenase
7078_at	3.605	YBR085c-a	---	YBR085c-a hypothetical protein	Hypothetical protein
7263_at	0.63728	YBR085W	AAC3	YBR085W mitochondrial ADP\/ATP translocator	Mitochondrial inner membrane ADP/ATP translocator, exchanges cytosolic ADP for mitochondrially synthesized ATP; expressed under anaerobic conditions; similar to Pet9p and Aac1p; has roles in maintenance of viability and in respiration
7264_at	1.6529	YBR086C	IST2	YBR086C Probable transmembrane protein	Plasma membrane protein that may be involved in osmotolerance, localizes to the mother cell in small-budded cells and to the bud in medium- and large-budded cells; mRNA is transported to the bud tip by an actomyosin-driven process
7265_at	1.86607	YBR087W	RFC5	YBR087W Subunit 5 of Replication Factor C\; homologous to human RFC 38 kDa subunit	Subunit of heteropentameric Replication factor C (RF-C), which is a DNA binding protein and ATPase that acts as a clamp loader of the proliferating cell nuclear antigen (PCNA) processivity factor for DNA polymerases delta and epsilon
7266_at	1.51572	YBR088C	POL30	YBR088C profilerating cell nuclear antigen (PCNA)\; accessory factor for DNA polymerase delta, mRNA increases in G1, peaks in S in mitosis, and increases prior to DNA synthesis in meiosis	Proliferating cell nuclear antigen (PCNA), functions as the sliding clamp for DNA polymerase delta; may function as a docking site for other proteins required for mitotic and meiotic chromosomal DNA replication and for DNA repair
7267_at	0.719467	YBR089W	---	YBR089W questionable ORF	---
7271_at	1.03526	YBR090C	---	YBR090C questionable ORF	Hypothetical protein
7270_i_at	3.03143	YBR090C	NHP6B	YBR090C questionable ORF	High-mobility group non-histone chromatin protein, functionally redundant with Nhp6Ap; homologous to mammalian high mobility group proteins 1 and 2; acts to recruit transcription factor Rcs1p to certain promoters /// Hypothetical protein
7269_g_at	1.7411	YBR090C-A	NHP6B	YBR090C-A 11-kDa nonhistone chromosomal protein	High-mobility group non-histone chromatin protein, functionally redundant with Nhp6Ap; homologous to mammalian high mobility group proteins 1 and 2; acts to recruit transcription factor Rcs1p to certain promoters /// Hypothetical protein
7268_at	1.93187	YBR090C-A	NHP6B	YBR090C-A 11-kDa nonhistone chromosomal protein	High-mobility group non-histone chromatin protein, functionally redundant with Nhp6Ap; homologous to mammalian high mobility group proteins 1 and 2; acts to recruit transcription factor Rcs1p to certain promoters
7272_at	1.96564	YBR091C	MRS5	YBR091C Nuclear protein involved in mitochondrial intron splicing	Essential protein of the inner mitochondrial membrane, peripherally localized; component of the TIM22 complex, which is a twin-pore translocase that mediates insertion of numerous multispanning inner membrane proteins
7273_at	1.10957	YBR092C	PHO3	YBR092C Acid phosphatase, constitutive	Constitutively expressed acid phosphatase similar to Pho5p; brought to the cell surface by transport vesicles; hydrolyzes thiamin phosphates in the periplasmic space, increasing cellular thiamin uptake; expression is repressed by thiamin
7274_at	1.36604	YBR093C	PHO5	YBR093C Acid phosphatase, repressible	One of three repressible acid phosphatases, a glycoprotein that is transported to the cell surface by the secretory pathway; induced by phosphate starvation and coordinately regulated by PHO4 and PHO2
7275_at	1.46409	YBR094W	---	YBR094W weak similarity to pig tubulin-tyrosine ligase	Hypothetical protein
7276_at	1.5966	YBR095C	---	YBR095C hypothetical protein	Protein possibly involved in cell fusion and invasive growth
7277_at	2.18102	YBR096W	---	YBR096W hypothetical protein	Hypothetical protein
7278_at	2.10672	YBR097W	VPS15	YBR097W Myristoylated Serine\/threonine protein kinase involved in vacuolar protein sorting	Myristoylated serine/threonine protein kinase involved in vacuolar protein sorting; functions as a membrane-associated complex with Vps34p; active form recruits Vps34p to the Golgi membrane; also detected in mitochondria
7279_at	6.84476	YBR098W	MMS4	YBR098W putative transcriptional (co)activator for DNA damage	Subunit of the structure-specific Mms4p-Mus81p endonuclease that cleaves branched DNA; involved in recombination and DNA repair
7280_at	1.7411	YBR099C	---	YBR099C weak similarity to T.brucei mitochondrion hypothetical protein 6	---
7281_at	2.14355	YBR100W	MMS4	YBR100W questionable ORF	Subunit of the structure-specific Mms4p-Mus81p endonuclease that cleaves branched DNA; involved in recombination and DNA repair
7282_at	1.7411	YBR101C	FES1	YBR101C weak similarity to S.pombe hypothetical protein SPBC3B9.01	Hsp70 (Ssa1p) nucleotide exchange factor, cytosolic homolog of Sil1p, which is the nucleotide exchange factor for BiP (Kar2p) in the endoplasmic reticulum
7238_at	2.41999	YBR102C	EXO84	YBR102C hypothetical protein	Essential protein with dual roles in spliceosome assembly and exocytosis; the exocyst complex (Sec3p, Sec5p, Sec6p, Sec8p, Sec10p, Sec15p, Exo70p, and Exo84p) mediates polarized targeting of secretory vesicles to active sites of exocytosis
7239_at	2.2974	YBR103W	SIF2	YBR103W weak similarity to human U3 snoRNP associated 55 kDa protein	WD40 repeat-containing subunit of the Set3C histone deacetylase complex, which represses early/middle sporulation genes; antagonizes telomeric silencing; binds specifically to the Sir4p N-terminus
7240_at	1.56917	YBR104W	YMC2	YBR104W mitochondrial carrier protein	Putative mitochondrial inner membrane transporter, member of the mitochondrial carrier (MCF) family
7241_at	1.89868	YBR105C	VID24	YBR105C involved in fructose-1,6-bisphosphatase degradation	Peripheral membrane protein located at Vid (vacuole import and degradation) vesicles; regulates fructose-1,6-bisphosphatase (FBPase) targeting to the vacuole; involved in proteasome-dependent catabolite degradation of FBPase
7242_at	1.46409	YBR106W	PHO88	YBR106W May be a membrane protein involved in inorganic phosphate transport and regulation of Pho81p function	Probable membrane protein, involved in phosphate transport; pho88 pho86 double null mutant exhibits enhanced synthesis of repressible acid phosphatase at high inorganic phosphate concentrations
7243_at	2.97935	YBR107C	IML3	YBR107C weak similarity to N.crassa chitin synthase	Protein with a role in kinetochore function, localizes to the outer kinetochore in a Ctf19p-dependent manner, interacts with Chl4p and Ctf19p
7244_at	4.51586	YBR108W	---	YBR108W Probable transcription factor	Protein interacting with Rsv167p
7245_at	1.71119	YBR109C	CMD1	YBR109C Calmodulin	Calmodulin; Ca++ binding protein that regulates Ca++ independent processes (mitosis, bud growth, actin organization, endocytosis, etc.) and Ca++ dependent processes (stress-activated pathways), targets include Nuf1p, Myo2p and calcineurin
7033_at	3.54307	YBR109w-a	---	YBR109w-a questionable ORF - upstream ORF of ALG1	---
7246_at	1.93187	YBR110W	ALG1	YBR110W beta-1,4-mannosyltransferase	Mannosyltransferase, involved in asparagine-linked glycosylation in the endoplasmic reticulum (ER); essential for viability, mutation is functionally complemented by human ortholog
7247_at	1.71119	YBR111C	YSA1	YBR111C Homolog to serendipity protein (D. melanogaster)	Nudix hydrolase family member with ADP-ribose pyrophosphatase activity
7248_at	2	YBR112C	CYC8	YBR112C Transcription regulatory protein	General transcriptional co-repressor, acts together with Tup1p; also acts as part of a transcriptional co-activator complex that recruits the SWI/SNF and SAGA complexes to promoters
7249_at	1.23114	YBR113W	---	YBR113W questionable ORF	---
7250_at	2.18102	YBR114W	RAD16	YBR114W Radiation repair protein, putative DNA helicase	Protein that recognizes and binds damaged DNA in an ATP-dependent manner (with Rad7p) during nucleotide excision repair; subunit of Nucleotide Excision Repair Factor 4 (NEF4); member of the SWI/SNF family
7251_at	1.8025	YBR115C	LYS2	YBR115C alpha aminoadipate reductase	Alpha aminoadipate reductase, catalyzes the reduction of alpha-aminoadipate to alpha-aminoadipate 6-semialdehyde, which is the fifth step in biosynthesis of lysine; activation requires posttranslational phosphopantetheinylation by Lys5p
7253_g_at	1.36604	YBR116C	TKL2	YBR116C questionable ORF	Transketolase, similar to Tkl1p; catalyzes conversion of xylulose-5-phosphate and ribose-5-phosphate to sedoheptulose-7-phosphate and glyceraldehyde-3-phosphate in the pentose phosphate pathway; needed for synthesis of aromatic amino acids
7252_at	1.41421	YBR116C	---	YBR116C questionable ORF	---
7254_at	2.77984	YBR117C	TKL2	YBR117C transketolase, homologous to tkl1	Transketolase, similar to Tkl1p; catalyzes conversion of xylulose-5-phosphate and ribose-5-phosphate to sedoheptulose-7-phosphate and glyceraldehyde-3-phosphate in the pentose phosphate pathway; needed for synthesis of aromatic amino acids
7255_at	1.96564	YBR119W	MUD1	YBR119W U1 snRNP A protein	U1 snRNP A protein, homolog of human U1-A; involved in nuclear mRNA splicing
7256_at	1.6245	YBR120C	CBP6	YBR120C Translational activator of COB mRNA	Translational activator of COB mRNA
7257_at	1.36604	YBR121C	GRS1	YBR121C Glycyl-tRNA synthase	Cytoplasmic and mitochondrial glycyl-tRNA synthase that ligates glycine to the cognate anticodon bearing tRNA; transcription termination factor that may interact with the 3'-end of pre-mRNA to promote 3'-end formation
7258_at	1.86607	YBR122C	MRPL36	YBR122C Mitochondrial ribosomal protein MRPL36 (YmL36)	Mitochondrial ribosomal protein of the large subunit; overproduction suppresses mutations in the COX2 leader peptide-encoding region
7259_at	2.18102	YBR123C	TFC1	YBR123C transcription factor tau (TFIIIC) subunit 95	One of six subunits of the RNA polymerase III transcription initiation factor complex (TFIIIC); part of the TauA globular domain of TFIIIC that binds DNA at the BoxA promoter sites of tRNA and similar genes; human homolog is TFIIIC-63
7215_at	1.96564	YBR124W	---	YBR124W questionable ORF	---
7216_at	2.25793	YBR125C	PTC4	YBR125C Probable phosphoprotein phosphatase (EC 3.1.3.16)	Cytoplasmic type 2C protein phosphatase; identified as a high-copy number suppressor of the synthetic lethality of a cnb1 mpk1 double deletion; overexpression decreases high-osmolarity induced Hog1p phosphorylation and kinase activity
7217_at	2.10672	YBR126C	TPS1	YBR126C 56 kD synthase subunit of trehalose-6-phosphate synthase\/phosphatase complex	Synthase subunit of trehalose-6-phosphate synthase/phosphatase complex, which synthesizes the storage carbohydrate trehalose; also found in a monomeric form; expression is induced by the stress response and repressed by the Ras-cAMP pathway
7034_i_at	1.25266	YBR126w-a	---	YBR126w-a identified by SAGE	---
7035_s_at	1.8025	YBR126w-a	---	YBR126w-a identified by SAGE	---
7218_at	1.48968	YBR127C	VMA2	YBR127C H+-transporting ATPase, vacuolar (EC 3.6.1.35)	Subunit B of the eight-subunit V1 peripheral membrane domain of the vacuolar H+-ATPase (V-ATPase), an electrogenic proton pump found throughout the endomembrane system; contains nucleotide binding sites; also detected in the cytoplasm
7219_at	1.6529	YBR128C	ATG14	YBR128C required for autophagy	Subunit of an autophagy-specific phosphatidylinositol 3-kinase complex (with Vps34p, Vps15p, and Vps30p) required for organization of a pre-autophagosomal structure; ATG14 transcription is activated by Gln3p during nitrogen starvation
7220_at	2.18102	YBR129C	OPY1	YBR129C imparts Far- phenotype	Protein of unknown function, overproduction blocks cell cycle arrest in the presence of mating pheromone
7221_at	1.93187	YBR130C	SHE3	YBR130C cytoplasmic protein involved in mother-specific HO expression	Protein that acts as an adaptor between Myo4p and the She2p-mRNA complex; part of the mRNA localization machinery that restricts accumulation of certain proteins to the bud; also required for cortical ER inheritance
7222_at	1.8025	YBR131W	CCZ1	YBR131W Calcium Caffeine Zinc sensitivity	Protein involved in vacuolar assembly, essential for autophagy and the cytoplasm-to-vacuole pathway
7223_at	3.36359	YBR132C	AGP2	YBR132C Amino acid permease	High affinity polyamine permease, preferentially uses spermidine over putrescine; expression is down-regulated by osmotic stress; plasma membrane carnitine transporter, also functions as a low-affinity amino acid permease
7224_at	1.83401	YBR133C	HSL7	YBR133C Negative regulator of swe1 kinase (which regulates cdc28)	Protein arginine N-methyltransferase that exhibits septin and Hsl1p-dependent bud neck localization and periodic Hsl1p-dependent phosphorylation; required along with Hsl1p for bud neck recruitment, phosphorylation, and degradation of Swe1p
7225_at	1.38992	YBR134W	---	YBR134W questionable ORF	---
7226_at	1.71119	YBR135W	CKS1	YBR135W subunit of the Cdc28 protein kinase	Subunit of the Cdc28 protein kinase, required for mitotic proteolysis, may also be involved in the proteolysis of the G1 cyclins
7227_at	1.86607	YBR136W	MEC1	YBR136W similar to phosphatidylinositol(PI)3-kinases required for DNA damage induced checkpoint responses in G1, S\/M, intra S, and G2\/M in mitosis	Genome integrity checkpoint protein and PI kinase superfamily member; signal transducer required for cell cycle arrest and transcriptional responses prompted by damaged or unreplicated DNA; monitors and participates in meiotic recombination
7228_at	2.54912	YBR137W	---	YBR137W hypothetical protein	Hypothetical protein
7229_at	2.37841	YBR138C	---	YBR138C Unknown	Cytoplasmic protein of unknown function, potentially phosphorylated by Cdc28p
7230_at	1.68179	YBR139W	---	YBR139W Probable serine-type carboxypeptidase (EC 3.4.16.1)	Hypothetical protein
7231_at	2.03496	YBR140C	IRA1	YBR140C GTPase activating protein	GTPase-activating protein that negatively regulates RAS by converting it from the GTP- to the GDP-bound inactive form, required for reducing cAMP levels under nutrient limiting conditions, mediates membrane association of adenylate cyclase
7232_at	1.6245	YBR141C	---	YBR141C hypothetical protein	Hypothetical protein
7233_at	1.12896	YBR142W	MAK5	YBR142W Probable pre-mRNA splicing RNA-helicase	Essential nucleolar protein, putative DEAD-box RNA helicase required for maintenance of M1 dsRNA virus; involved in biogenesis of large (60S) ribosomal subunits
7234_at	1.43893	YBR143C	SUP45	YBR143C Ominipotent suppressor protein of nonsense codons	Polypeptide release factor involved in translation termination; mutant form acts as a recessive omnipotent suppressor
7235_at	0.707107	YBR144C	---	YBR144C hypothetical protein	---
7236_at	0.771105	YBR145W	ADH5	YBR145W alcohol dehydrogenase isoenzyme V	Alcohol dehydrogenase isoenzyme V; involved in ethanol production
7237_at	1.6245	YBR146W	MRPS9	YBR146W Probable mitochondrial ribosomal protein S9	Mitochondrial ribosomal protein of the small subunit
7193_at	1.5966	YBR147W	---	YBR147W strong similarity to hypothetical protein YOL092w	Hypothetical protein
7194_at	2.33755	YBR148W	YSW1	YBR148W Spore-specific protein	Protein expressed specifically in spores
7195_at	2.10672	YBR149W	ARA1	YBR149W D-arabinose dehydrogenase	Large subunit of NADP+ dependent arabinose dehydrogenase, involved in carbohydrate metabolism; small subunit is unidentified
7196_at	2.21914	YBR150C	TBS1	YBR150C Probable Zn-finger protein	Probable Zn-finger protein
7197_at	1.86607	YBR151W	APD1	YBR151W weak similarity to potato sucrose cleavage protein	Protein of unknown function, required for normal localization of actin patches and for normal tolerance of sodium ions and hydrogen peroxide; localizes to both cytoplasm and nucleus
7198_at	1.8025	YBR152W	SPP381	YBR152W U4\/U6.U5-associated snRNP protein\; contains a PEST proteolysis motif	Suppressor of Pre-mRNA Processing mutant; U4/U6.U5-associated snRNP protein; contains a PEST proteolysis motif
7199_at	2.50533	YBR153W	RIB7	YBR153W Riboflavin biosynthesis protein	Diaminohydroxyphoshoribosylaminopyrimidine deaminase; catalyzes the second step of the riboflavin biosynthesis pathway
7200_at	1.48968	YBR154C	RPB5	YBR154C 25-kDa RNA polymerase subunit (common to polymerases I, II and III)	RNA polymerase subunit ABC27, common to RNA polymerases I, II, and III; contacts DNA and affects transactivation
7201_at	1.54221	YBR155W	CNS1	YBR155W Stress-inducible riboflavin biosynthetic protein homolog	TPR-containing co-chaperone; binds both Hsp82p (Hsp90) and Ssa1p (Hsp70) and stimulates the ATPase activity of SSA1, ts mutants reduce Hsp82p function while over expression suppresses the phenotypes of an HSP82 ts allele and a cpr7 deletion
7202_at	1.6529	YBR156C	SLI15	YBR156C weak similarity to myosins	Subunit of the Ipl1p-Sli15p-Bir1p complex that regulates kinetochore-microtubule attachments, activation of the spindle tension checkpoint, and mitotic spindle disassembly; regulates the activity and localization of the Ipl1p aurora kinase
7203_at	2.54912	YBR157C	ICS2	YBR157C hypothetical protein	Protein of unknown function; null mutation does not confer any obvious defects in growth, spore germination, viability, or carbohydrate utilization
7204_at	1.41421	YBR158W	AMN1	YBR158W hypothetical protein	Protein required for daughter cell separation, multiple mitotic checkpoints, and chromosome stability; contains 12 degenerate leucine-rich repeat motifs; expression is induced by the Mitotic Exit Network (MEN)
7205_at	1.71119	YBR159W	---	YBR159W similarity to human 17-beta-hydroxysteroid dehydrogenase	microsomal beta-keto-reductase
7206_at	1.89868	YBR160W	CDC28	YBR160W protein kinase catalytic subunit	Catalytic subunit of the main cell cycle cyclin-dependent kinase (CDK); alternately associates with G1 cyclins (CLNs) and G2/M cyclins (CLBs) which direct the CDK to specific substrates
7207_at	2.14355	YBR161W	CSH1	YBR161W Homolog to suppressor of reduced viability of starvation (SUR1, S. cerevisiae)	Probable catalytic subunit of a mannosylinositol phosphorylceramide (MIPC) synthase, forms a complex with probable regulatory subunit Csg2p; function in sphingolipid biosynthesis is overlapping with that of Sur1p
7208_at	0.933033	YBR162C	TOS1	YBR162C similarity to hypothetical protein YJL171c	Covalently-bound cell wall protein of unknown function; identified as a cell cycle regulated SBF target gene; deletion mutants are highly resistant to treatment with beta-1,3-glucanase; has sequence similarity to YJL171C
7209_at	1.89868	YBR162W-A	YSY6	YBR162W-A Protein that participates in secretory pathway	Protein that participates in secretory pathway
7210_at	2.2974	YBR163W	DEM1	YBR163W hypothetical protein	Protein of unknown function, shows similarity to RNA-processing protein Pta1p
7211_at	2.07053	YBR164C	ARL1	YBR164C ADP-ribosylation factor-like protein 1	Soluble GTPase with a role in regulation of membrane traffic; regulates potassium influx; G protein of the Ras superfamily, similar to ADP-ribosylation factor
7212_at	1.68179	YBR165W	UBS1	YBR165W General positive regulator of CDC34\; Suppress some cdc34 mutations when over-expressed	Ubiquitin-conjugating enzyme suppressor that functions as a general positive regulator of Cdc34p activity; nuclear protein that may represent a link between nucleocytoplasmic transport and ubiquitin ligase activity
7213_at	1.56917	YBR166C	TYR1	YBR166C Prephenate dehydrogenase (NADP+)	Prephenate dehydrogenase involved in tyrosine biosynthesis, expression is dependent on phenylalanine levels
7214_at	2.03496	YBR167C	POP7	YBR167C Pop7 protein, an integral subunit of RNase P and apparent subunit of RNase MRP	Subunit of both RNase MRP, which cleaves pre-rRNA, and nuclear RNase P, which cleaves tRNA precursors to generate mature 5' ends
7170_at	1.46409	YBR168W	PEX32	YBR168W weak similarity to hypothetical protein YLR324w	Peroxisomal integral membrane protein, involved in negative regulation of peroxisome size; partially functionally redundant with Pex31p; genetic interactions suggest action at a step downstream of steps mediated by Pex28p and Pex29p
7171_at	1.83401	YBR169C	SSE2	YBR169C HSP70 family member, highly homologous to Sse1p	Member of the heat shock protein 70 (HSP70) family; may be involved in protein folding; localized to the cytoplasm; highly homologous to the heat shock protein Sse1p
7172_at	2.82843	YBR170C	NPL4	YBR170C Suppressor of SEC63 (S.cerevisiae), novel ER translocation component	Endoplasmic reticulum and nuclear membrane protein, forms a complex with Cdc48p and Ufd1p that recognizes ubiquitinated proteins in the endoplasmic reticulum and delivers them to the proteasome for degradation
7173_at	2	YBR171W	SEC66	YBR171W glycoprotein complexed with Sec62p and Sec63p in the Sec63 complex, an integral endoplasmic reticulum membrane protein complex required for translocation of presecretory proteins	Non-essential subunit of Sec63 complex (Sec63p, Sec62p, Sec66p and Sec72p); with Sec61 complex, Kar2p/BiP and Lhs1p forms a channel competent for SRP-dependent and post-translational SRP-independent protein targeting and import into the ER
7174_at	1.56917	YBR172C	SMY2	YBR172C Kinesin-related protein suppressing myosin defects (MYO2)	Protein of unknown function that interacts with Myo2p; has similarity to S. pombe Mpd2
7175_at	2.54912	YBR173C	UMP1	YBR173C 20S proteasome maturation factor	Short-lived chaperone required for correct maturation of the 20S proteasome; degraded by proteasome upon completion of its assembly; involved in ubiquitin-mediated proteolysis; mutant defective in degradation of short-lived proteins
7176_at	2.46229	YBR174C	---	YBR174C questionable ORF	---
7177_at	1.96564	YBR175W	SWD3	YBR175W Probable GTP-binding protein	Essential subunit of the COMPASS (Set1C) complex, which methylates Rad6p ubiquitinated histone H3 on lysine 4 and is required in transcriptional silencing near telomeres; WD40 beta propeller superfamily member and ortholog of mammalian WDR5
7178_at	2.46229	YBR176W	ECM31	YBR176W Alpha-Ketoisovalerate Hydroxymethyltransferase	Ketopantoate hydroxymethyltransferase, required for pantothenic acid biosynthesis, converts 2-oxoisovalerate into 2-dehydropantoate
7179_at	1.03526	YBR177C	EHT1	YBR177C Probable membrane receptor	Possible serine hydrolase, may be involved in lipid metabolism, null mutant slightly temperature sensitive at 37C
7180_at	3.03143	YBR178W	---	YBR178W questionable ORF	---
7181_at	1.89868	YBR179C	FZO1	YBR179C homolog of Drosophila melanogaster fuzzy onions gene\; integral protein of the mitochondrial outer membrane which can be isolated as part of a high molecular weight complex	Mitochondrial integral membrane protein involved in mitochondrial fusion and maintenance of the mitochondrial genome; contains N-terminal GTPase domain
7182_at	0.659754	YBR180W	DTR1	YBR180W Probable resistance protein	Multidrug resistance dityrosine transporter of the major facilitator superfamily, essential for spore wall synthesis, facilitates the translocation of bisformyl dityrosine through the prospore membrane
7183_at	2.33755	YBR182C	SMP1	YBR182C Probable DNA-binding transcription factor, Homolog to SRF\/SL-2	Putative transcription factor involved in regulating the response to osmotic stress; member of the MADS-box family of transcription factors
7184_at	1.68179	YBR183W	YPC1	YBR183W strong similarity to hypothetical protein YPL087w	Alkaline ceramidase that also has reverse (CoA-independent) ceramide synthase activity, catalyzes both breakdown and synthesis of phytoceramide; overexpression confers fumonisin B1 resistance
7185_at	2.73208	YBR184W	---	YBR184W alpha-galactosidase	Hypothetical protein
7186_at	2.21914	YBR185C	MBA1	YBR185C respiratory chain assembly protein	Protein involved in assembly of mitochondrial respiratory complexes; may act as a receptor for proteins destined for export from the mitochondrial matrix to the inner membrane
7187_at	0.366021	YBR186W	PCH2	YBR186W Putative ATPase	Nucleolar component of the pachytene checkpoint, which prevents chromosome segregation when recombination and chromosome synapsis are defective; also represses meiotic interhomolog recombination in the rDNA
7188_at	1.23114	YBR187W	---	YBR187W probable membrane protein	Hypothetical protein
7189_at	2.10672	YBR188C	NTC20	YBR188C splicing factor	Member of a complex, including Prp19p, that binds to the spliceosome; required for pre-mRNA splicing
7191_f_at	0.90125	YBR189W	RPS9A /// RPS9B	YBR189W Ribosomal protein S9B (S13) (rp21) (YS11)	Protein component of the small (40S) ribosomal subunit; nearly identical to Rps9Ap and has similarity to E. coli S4 and rat S9 ribosomal proteins /// Protein component of the small (40S) ribosomal subunit; nearly identical to Rps9Bp and has similarity to E. coli S4 and rat S9 ribosomal proteins
7190_i_at	1.05336	YBR189W	RPS9A /// RPS9B	YBR189W Ribosomal protein S9B (S13) (rp21) (YS11)	Protein component of the small (40S) ribosomal subunit; nearly identical to Rps9Ap and has similarity to E. coli S4 and rat S9 ribosomal proteins /// Protein component of the small (40S) ribosomal subunit; nearly identical to Rps9Bp and has similarity to E. coli S4 and rat S9 ribosomal proteins
7192_at	0.798298	YBR190W	RPL21B /// RPL21A	YBR190W questionable ORF	Protein component of the large (60S) ribosomal subunit, nearly identical to Rpl21Ap and has similarity to rat L21 ribosomal protein /// Protein component of the large (60S) ribosomal subunit, nearly identical to Rpl21Bp and has similarity to rat L21 ribosomal protein
7147_at	0.885768	YBR191W	RPL21B /// RPL21A	YBR191W Ribosomal protein L21A	Protein component of the large (60S) ribosomal subunit, nearly identical to Rpl21Ap and has similarity to rat L21 ribosomal protein /// Protein component of the large (60S) ribosomal subunit, nearly identical to Rpl21Bp and has similarity to rat L21 ribosomal protein
7148_at	1.96564	YBR192W	RIM2	YBR192W Probable carrier protein, mitochondrial	Protein required for respiration, member of the mitochondrial carrier family
7149_at	2.63902	YBR193C	MED8	YBR193C Stoichiometric member of mediator complex	Member of RNA Polymerase II transcriptional regulation mediator; Stoichiometric member of mediator complex
7150_at	1.93187	YBR194W	---	YBR194W hypothetical protein	Protein proposed to be associated with the nuclear pore complex
7151_at	1.36604	YBR195C	MSI1	YBR195C p50 subunit of the yeast omatin Assembly Factor-I (CAF-I) negative regulator of ras-mediated cAMP induction\; homologous to beta subunit of GTP-binding proteins	Subunit of chromatin assembly factor I (CAF-I), regulates the RAS/cAMP pathway via sequestration of Npr1p kinase; localizes to the nucleus and cytoplasm; homologous to human retinoblastoma binding proteins RbAp48 and RbAp46
7152_at	1.07177	YBR196C	PGI1	YBR196C Glucose-6-phosphate isomerase	Glycolytic enzyme phosphoglucose isomerase, catalyzes the interconversion of glucose-6-phosphate and fructose-6-phosphate; required for cell cycle progression and completion of the gluconeogenic events of sporulation
7153_at	2.77984	YBR197C	---	YBR197C weak similarity to hypothetical protein YPL077c	Hypothetical protein
7154_at	2.03496	YBR198C	TAF5	YBR198C Probable transcription-associated factor protein, probable -transducin type	Subunit (90 kDa) of TFIID and SAGA complexes, involved in RNA polymerase II transcription initiation and in chromatin modification
7155_at	2.68515	YBR199W	KTR4	YBR199W Putative alpha-1,2-mannosyltransferase	Putative mannosyltransferase involved in protein glycosylation; member of the KRE2/MNT1 mannosyltransferase family
7156_at	2.2974	YBR200W	BEM1	YBR200W contains two SH3 domains	Protein containing SH3-domains, involved in establishing cell polarity and morphogenesis; functions as a scaffold protein for complexes that include Cdc24p, Ste5p, Ste20p, and Rsr1p
7038_s_at	2.21914	YBR201W	DER1	YBR201W Degradation in the Endoplasmic Reticulum	Endoplasmic reticulum membrane protein, required for ER-associated protein degradation, involved in the retrograde transport of misfolded or unassembled proteins; N- and C- termini protrude into the cytoplasm, has similarity to Dfm1p
3940_at	2.73208	YBR201W	DER1	YBR201W Degradation in the Endoplasmic Reticulum	Endoplasmic reticulum membrane protein, required for ER-associated protein degradation, involved in the retrograde transport of misfolded or unassembled proteins; N- and C- termini protrude into the cytoplasm, has similarity to Dfm1p
7157_at	1.6529	YBR202W	CDC47	YBR202W MCM3 protein homolog (S. cerevisiae)	Component of the hexameric MCM complex, which is important for priming origins of DNA replication in G1 and becomes an active ATP-dependent helicase that promotes DNA melting and elongation when activated by Cdc7p-Dbf4p in S-phase
7158_at	1.5966	YBR203W	COS111	YBR203W hypothetical protein	Protein required for wild-type resistance to the antifungal drug ciclopirox olamine; not related to the COS family of subtelomerically-encoded proteins
7159_at	1.68179	YBR204C	---	YBR204C Probable serine-active lipase, peroxisomal (EX 3.1.1.-)	Hypothetical protein
7161_g_at	1.71119	YBR205W	KTR3	YBR205W Putative alpha-1,2-mannosyltransferase	Putative alpha-1,2-mannosyltransferase involved in O- and N-linked protein glycosylation; member of the KRE2/MNT1 mannosyltransferase family
7160_at	2.21914	YBR205W	KTR3	YBR205W Putative alpha-1,2-mannosyltransferase	Putative alpha-1,2-mannosyltransferase involved in O- and N-linked protein glycosylation; member of the KRE2/MNT1 mannosyltransferase family
7162_at	1.31951	YBR206W	---	YBR206W questionable ORF	---
7163_at	1.6529	YBR207W	FTH1	YBR207W probable membrane protein	Putative high affinity iron transporter involved in transport of intravacuolar stores of iron; forms complex with Fet5p; expression is regulated by iron; proposed to play indirect role in endocytosis
7164_at	2.07053	YBR208C	DUR1,2	YBR208C Urea amidolyase (contains urea carboxylase and allophanate hydrolase)	Urea amidolyase, contains both urea carboxylase and allophanate hydrolase activities, degrades urea to CO2 and NH3; expression sensitive to nitrogen catabolite repression and induced by allophanate, an intermediate in allantoin degradation
7165_at	0.5	YBR209W	---	YBR209W hypothetical protein	---
7166_at	2.10672	YBR210W	ERV15	YBR210W strong similarity to D.melanogaster cornichon protein	Protein of unknown function, has similarity to Erv14p
7167_at	1.6529	YBR211C	AME1	YBR211C regulator of microtubule stability	Essential kinetochore protein associated with microtubules and spindle pole bodies, subunit of the COMA complex
7168_at	1.12896	YBR212W	NGR1	YBR212W negative growth regulatory protein	RNA binding protein that negatively regulates growth rate; interacts with the 3' UTR of the mitochondrial porin (POR1) mRNA and enhances its degradation; overexpression impairs mitochondrial function; expressed in stationary phase
7169_at	1.77154	YBR213W	MET8	YBR213W Effector in the expression of PAPS reductase and sulfite reductase	Bifunctional dehydrogenase and ferrochelatase, involved in the biosynthesis of siroheme; also involved in the expression of PAPS reductase and sulfite reductase
7124_at	2.37841	YBR214W	SDS24	YBR214W strong similarity to hypothetical protein YGL056c	One of two S. cerevisiae homologs (Sds23p and Sds24p) of the Schizosaccharomyces pombe Sds23 protein, which genetic studies have implicated in APC/cyclosome regulation; may play an indirect role in fluid-phase endocytosis
7125_at	1.8025	YBR215W	HPC2	YBR215W highly charged, basic protein	Highly charged, basic protein required for normal cell-cycle regulation of histone gene transcription; mutants display strong synthetic defects with subunits of FACT, a complex that allows RNA Pol II to elongate through nucleosomes
7126_at	1.96564	YBR216C	YBP1	YBR216C strong similarity to hypothetical protein YGL060w	Protein required for oxidation of specific cysteine residues of the transcription factor Yap1p, resulting in the nuclear localization of Yap1p in response to stress
7127_at	2.14355	YBR217W	ATG12	YBR217W autophagy	Protein that becomes conjugated to Atg5p by the E1 enzyme Atg7p, a step that is essential for autophagy
7128_at	1.6529	YBR218C	PYC2	YBR218C pyruvate carboxylase	Pyruvate carboxylase isoform, cytoplasmic enzyme that converts pyruvate to oxaloacetate; highly similar to isoform Pyc1p but differentially regulated; mutations in the human homolog are associated with lactic acidosis
7075_at	2.2974	YBR219C	---	YBR219C hypothetical membrane protein	Hypothetical protein
7129_at	1.96564	YBR220C	---	YBR220C similarity to human acetyl-coenzyme A transporter	Hypothetical protein /// Hypothetical protein
7130_g_at	2.10672	YBR220C	---	YBR220C similarity to human acetyl-coenzyme A transporter	Hypothetical protein /// Hypothetical protein
7131_at	1.8025	YBR221C	PDB1	YBR221C beta subunit of pyruvate dehydrogenase (E1 beta)	E1 beta subunit of the pyruvate dehydrogenase (PDH) complex, which is an evolutionarily-conserved multi-protein complex found in mitochondria
7132_at	3.19319	YBR222C	PCS60	YBR222C Probable AMP-binding protein	Peroxisomal AMP-binding protein, localizes to both the peroxisomal peripheral membrane and matrix, expression is highly inducible by oleic acid, similar to E. coli long chain acyl-CoA synthetase
7133_at	2.2974	YBR223C	TDP1	YBR223C hypothetical protein	Tyrosyl-DNA Phosphodiesterase I, hydrolyzes 3'-phosphotyrosyl bonds to generate 3'-phosphate DNA and tyrosine, involved in the repair of DNA lesions created by topoisomerase I
7134_at	1.43893	YBR224W	---	YBR224W questionable ORF	Hypothetical protein
7135_at	1.93187	YBR225W	---	YBR225W hypothetical protein	Hypothetical protein
7136_at	0.982821	YBR226C	---	YBR226C questionable ORF	---
7137_at	1.77154	YBR227C	MCX1	YBR227C Homolog to ATP-binding protein clpX (E.coli)	Mitochondrial ATP-binding protein, possibly a mitochondrial chaperone with non-proteolytic function; similar to bacterial ClpX proteins
7138_at	2.18102	YBR228W	SLX1	YBR228W similarity to hypothetical A.thaliana protein	Subunit of a complex, with Slx4p, that hydrolyzes 5' branches from duplex DNA in response to stalled or converging replication forks; function overlaps with that of Sgs1p-Top3p
7139_at	2.2974	YBR229C	ROT2	YBR229C Homolog to 1,4-a-glucosidase (S.cerevisiae) (EC 3.2.1.3) 3	Glucosidase II catalytic subunit required for normal cell wall synthesis; mutations in rot2 suppress tor2 mutations, and are synthetically lethal with rot1 mutations
7140_at	4.14106	YBR230C	---	YBR230C hypothetical protein	Hypothetical protein
7141_at	2.50533	YBR231C	SWC5	YBR231C similarity to human p97 homologous protein	Protein of unknown function, component of the Swr1p complex that incorporates Htz1p into chromatin
7142_at	2.25793	YBR232C	---	YBR232C questionable ORF	---
7143_at	1.86607	YBR233W	PBP2	YBR233W Homolog to human hnRNP complex K protein	RNA binding protein with similarity to mammalian heterogeneous nuclear RNP K protein, involved in the regulation of telomere position effect and telomere length
7144_at	1.83401	YBR234C	ARC40	YBR234C similarity to human Arp2/3 protein complex subunit p41-Arc and to human Sop2p-like protein	Essential subunit of the ARP2/3 complex, which is required for the motility and integrity of cortical actin patches
7145_at	2.07053	YBR235W	---	YBR235W similarity to bumetanide-sensitive Na-K-Cl cotransport protein	Hypothetical protein
7146_at	1.71119	YBR236C	ABD1	YBR236C RNA (guanine-7-)methyltransferase (cap methyltransferase)	Methyltransferase, catalyzes the transfer of a methyl group from S-adenosylmethionine to the GpppN terminus of capped mRNA
7102_at	1.89868	YBR237W	PRP5	YBR237W RNA helicase homolog	RNA helicase in the DEAD-box family, necessary for prespliceosome formation, bridges U1 and U2 snRNPs and enables stable U2 snRNP association with intron RNA
7103_at	1.03526	YBR238C	---	YBR238C strong similarity to general chromatin factor Spt16p	Hypothetical protein
7104_at	1.36604	YBR239C	---	YBR239C Probable Zn-finger protein	Hypothetical protein
7105_at	4	YBR240C	THI2	YBR240C Probable Zn-finger protein	Zinc finger protein of the Zn(II)2Cys6 type, probable transcriptional activator of thiamine biosynthetic genes
7106_at	2.59368	YBR241C	---	YBR241C Probable sugar transport protein	Hypothetical protein
7107_at	1.46409	YBR242W	---	YBR242W Probable ATP\/GTP-binding protein	Hypothetical protein
7108_at	1.6529	YBR243C	ALG7	YBR243C UDP-N-acetyl-glucosamine-1-P transferase (GPT)	UDP-N-acetyl-glucosamine-1-P transferase, transfers Glc-Nac-P from UDP-GlcNac to Dol-P in the ER in the first step of the dolichol pathway of protein asparagine-linked glycosylation; inhibited by tunicamycin
7109_at	1.56917	YBR244W	GPX2	YBR244W Probable glutathione peroxidase (EC 1.11.1.9)	Phospholipid hydroperoxide glutathione peroxidase induced by glucose starvation that protects cells from phospholipid hydroperoxides and nonphospholipid peroxides during oxidative stress
7110_at	1.77154	YBR245C	ISW1	YBR245C Homolog to SNF2\/SWI2 DNA-binding regulatory protein	Member of the imitation-switch (ISWI) class of ATP-dependent chromatin remodeling complexes; ATPase that forms a complex with Ioc2p and Ioc4p to regulate transcription elongation, and a complex with Ioc3p to repress transcription initiation
7111_at	1.41421	YBR246W	---	YBR246W hypothetical protein	Hypothetical protein
7112_at	1.38992	YBR247C	ENP1	YBR247C Putative 57 kDa protein with an apparent MW of 70 kDa by SDS-PAGE	Protein associated with U3 and U14 snoRNAs, required for pre-rRNA processing and 40S ribosomal subunit synthesis; localized in the nucleus and concentrated in the nucleolus
7113_at	1.6529	YBR248C	HIS7	YBR248C glutamine amidotransferase:cyclase	Imidazole glycerol phosphate synthase (glutamine amidotransferase:cyclase), catalyzes the fifth and sixth steps of histidine biosynthesis and also produces 5-aminoimidazole-4-carboxamide ribotide (AICAR), a purine precursor
7114_at	1.16878	YBR249C	ARO4	YBR249C 3-deoxy-D-arabino-heptulosonate 7-phosphate (DAHP) synthase isoenzyme	3-deoxy-D-arabino-heptulosonate-7-phosphate (DAHP) synthase, catalyzes the first step in aromatic amino acid biosynthesis and is feedback-inhibited by tyrosine
7115_at	1.1487	YBR250W	---	YBR250W hypothetical protein	Hypothetical protein
7116_at	1.09051	YBR251W	MRPS5	YBR251W Probable mitochondrial ribosomal protein S5	Mitochondrial ribosomal protein of the small subunit
7117_at	1.8025	YBR252W	DUT1	YBR252W dUTP pyrophosphatase (dUTPase)	dUTPase, catalyzes the hydrolysis of dUTP to dUMP and PPi and thereby prevents the incorporation of uracil into DNA during replication
7118_at	2.25793	YBR253W	SRB6	YBR253W transcription factor, part of Srb\/Mediator complex	Protein involved in transcription as part of the Srb/Mediator complex
7119_at	2.2974	YBR254C	TRS20	YBR254C probable membrane protein	One of 10 subunits of the transport protein particle (TRAPP) complex of the cis-Golgi which mediates vesicle docking and fusion; mutations in the human homolog cause the spondyloepiphyseal dysplasia tarda (SEDL) disorder
7120_at	2.18102	YBR255W	---	YBR255W hypothetical protein	Protein of unknown function, required for normal growth rate at 15 degrees C; green fluorescent protein (GFP)-fusion protein localizes to the cytoplasm in a punctate pattern
7121_at	2.21914	YBR256C	RIB5	YBR256C Riboflavin synthase alpha-chain	Riboflavin synthase; catalyzes the last step of the riboflavin biosynthesis pathway
7122_at	1.54221	YBR257W	POP4	YBR257W Required for normal 5.8S rRNA processing and for tRNA processing\; associated with RNase MRP and RNase P	Subunit of both RNase MRP, which cleaves pre-rRNA, and nuclear RNase P, which cleaves tRNA precursors to generate mature 5' ends; binds to the RPR1 RNA subunit in Rnase P
7123_at	1.83401	YBR258C	SHG1	YBR258C hypothetical protein	Subunit of the COMPASS (Set1C) complex, which methylates Rad6p ubiquitinated histone H3 on lysine 4 and is required in transcriptional silencing near telomeres
7079_at	2.54912	YBR259W	---	YBR259W hypothetical protein	Hypothetical protein
7080_at	1.7411	YBR260C	RGD1	YBR260C similarity to C.elegans GTPase-activating protein	GTPase-activating protein (RhoGAP) for Rho3p and Rho4p, possibly involved in control of actin cytoskeleton organization
7081_at	1.89868	YBR261C	---	YBR261C similarity to hypothetical S. pombe protein	Putative S-adenosylmethionine-dependent methyltransferase of the seven beta-strand family
7082_at	1.20999	YBR262C	---	YBR262C questionable ORF	The authentic, non-tagged protein was localized to the mitochondria
7083_at	1.5966	YBR263W	SHM1	YBR263W Serine hydroxymethyltransferase, mitochondrial	Serine hydroxymethyltransferase, mitochondrial
7084_at	2.10672	YBR264C	YPT10	YBR264C Probable small GTP-binding protein	GTP binding protein that contains the PEST signal sequence specific for proteolytic enzymes; may be involved in vesicular transport; overexpression leads to accumulation of Golgi-like cisternae with budding vesicles
7085_at	1.7411	YBR265W	TSC10	YBR265W probable membrane protein	3-ketosphinganine reductase, catalyzes the second step in phytosphingosine synthesis, essential for growth in the absence of exogenous dihydrosphingosine or phytosphingosine, member of short chain dehydrogenase/reductase protein family
7040_g_at	0.584389	YBR266C	---	YBR266C probable membrane protein	---
7039_at	1.10957	YBR266C	---	YBR266C probable membrane protein	---
7041_s_at	1.46409	YBR267W	REI1	YBR267W Probable Zn-finger protein (C2H2 type)	Protein of unknown function involved in bud growth in the mitotic signaling network; proposed negative regulator of Swe1p and Gin4p; contains dispersed C2H2 zinc finger domains
7086_at	2.03496	YBR268W	MRPL37	YBR268W Probable mitochondrial protein L37	Mitochondrial ribosomal protein of the large subunit
7087_at	3.66802	YBR269C	---	YBR269C hypothetical protein	The authentic, non-tagged protein was localized to the mitochondria
7088_at	1.6245	YBR270C	---	YBR270C Probable ATP\/GTP-binding protein	Hypothetical protein
7089_at	1.68179	YBR271W	---	YBR271W weak similarity to S.pombe uvi22 protein and hypothetical protein YNL024c	Putative S-adenosylmethionine-dependent methyltransferase of the seven beta-strand family
7090_at	2.14355	YBR272C	HSM3	YBR272C Hsm3p may be a member of the yeast MutS homolog family	Protein of unknown function, involved in DNA mismatch repair during slow growth; has weak similarity to Msh1p
7091_at	1.96564	YBR273C	UBX7	YBR273C similarity to hypothetical protein YJL048c	UBX (ubiquitin regulatory X) domain-containing protein that interacts with Cdc48p
7092_at	1.01748	YBR274W	CHK1	YBR274W Probable protein kinase (growth factor & cytokine receptor family)	checkpoint kinase 1; homolog of the S. pombe and mammalian Chk1 checkpoint kinases; Protein kinase Chk1
7093_at	2.07053	YBR275C	RIF1	YBR275C RAP1-interacting factor, involved in establishment of repressed chromatin	Protein that binds to the Rap1p C-terminus and acts synergistically with Rif2p to help control telomere length and establish telomeric silencing; deletion results in telomere elongation
7094_at	2.18102	YBR276C	PPS1	YBR276C dual specificity protein phosphatase	Protein phosphatase with specificity for serine, threonine, and tyrosine residues; has a role in the DNA synthesis phase of the cell cycle
7095_at	2.41999	YBR277C	---	YBR277C questionable ORF	---
7096_at	2.07053	YBR278W	DPB3	YBR278W C and C' subunits of DNA polymerase II	Third-largest subunit of DNA polymerase II (DNA polymerase epsilon), required to maintain fidelity of chromosomal replication and also for inheritance of telomeric silencing; mRNA abundance peaks at the G1/S boundary of the cell cycle
7097_at	1.48968	YBR279W	PAF1	YBR279W RNA polymerase II-associated, nuclear protein that may serve as both a positive and negative regulator of a subset of genes, perhaps operating in parallel with Gal11p	RNA polymerase II-associated protein, defines a large complex that is biochemically and functionally distinct from the Srb-Mediator form of Pol II holoenzyme and is required for full expression of a subset of cell cycle-regulated genes
7098_at	2.50533	YBR280C	---	YBR280C hypothetical protein	Hypothetical protein
7099_at	1.7411	YBR281C	---	YBR281C Probable G-protein, -transducin type	Hypothetical protein
7100_at	1.48968	YBR282W	MRPL27	YBR282W Mitochondrial ribosomal protein MRPL27 (YmL27)	Mitochondrial ribosomal protein of the large subunit
7101_at	1.07177	YBR283C	SSH1	YBR283C Probable SEC61 protein homolog	Subunit of the Ssh1 translocon complex; Sec61p homolog involved in co-translational pathway of protein translocation; not essential
7057_at	2.10672	YBR284W	---	YBR284W similarity to AMP deaminase	Hypothetical protein
7058_at	1.16878	YBR285W	---	YBR285W hypothetical protein	Hypothetical protein
7059_at	1.36604	YBR286W	APE3	YBR286W Aminopeptidase yscIII	Vacuolar aminopeptidase Y, processed to mature form by Prb1p
7060_at	1.8025	YBR287W	---	YBR287W similarity to hypothetical S. pombe protein	Protein of unknown function; mutation results in a zinc sensitive phenotype
7061_at	1.86607	YBR288C	APM3	YBR288C clathrin associated protein medium chain	Mu3-like subunit of the clathrin associated protein complex (AP-3); functions in transport of alkaline phosphatase to the vacuole via the alternate pathway
7062_at	2.07053	YBR289W	SNF5	YBR289W transcriptional activator	One of 11 subunits of the SWI/SNF chromatin remodeling complex involved in transcriptional regulation; functions interdependently in transcriptional activation with Snf2p and Snf6p
7063_at	2.14355	YBR290W	BSD2	YBR290W metal homeostasis protein\; putative membrane protein	Heavy metal ion homeostasis protein, facilitates trafficking of Smf1p and Smf2p metal transporters to the vacuole where they are degraded, controls metal ion transport, prevents metal hyperaccumulation, functions in copper detoxification
7064_at	1.86607	YBR291C	CTP1	YBR291C citrate tranporter in mitochondrial inner membrane	Mitochondrial inner membrane citrate transporter, member of the mitochondrial carrier family
7065_at	1.05336	YBR292C	---	YBR292C hypothetical protein	---
7066_at	1.54221	YBR293W	VBA2	YBR293W Probable multidrug resistance protein	Permease of basic amino acids in the vacuolar membrane
7067_at	1.34257	YBR294W	SUL1	YBR294W Probable sulfate transport protein	High affinity sulfate permease; sulfate uptake is mediated by specific sulfate transporters Sul1p and Sul2p, which control the concentration of endogenous activated sulfate intermediates
7068_at	2.33755	YBR295W	PCA1	YBR295W Putative P-type Cu(2+)-transporting ATPase	P-type metal-transporting ATPase with a role in copper and iron homeostasis; R970G-substitution in the C-terminal region confers cadmium resistance
7069_at	1.18921	YBR296C	PHO89	YBR296C Homolog to phosphate-repressible phosphate permease	Na+/Pi cotransporter, active in early growth phase; similar to phosphate transporters of Neurospora crassa; transcription regulated by inorganic phosphate concentrations and Pho4p
7070_at	1.96564	YBR297W	MAL33	YBR297W Maltose fermentation regulatory protein	MAL-activator protein, part of complex locus MAL3; nonfunctional in genomic reference strain S288C
7071_s_at	1.38992	YBR298C	MAL31	YBR298C maltose permease	Maltose permease, high-affinity maltose transporter (alpha-glucoside transporter); encoded in the MAL3 complex locus; member of the 12 transmembrane domain superfamily of sugar transporters; functional in genomic reference strain S288C
7072_s_at	1.93187	YBR299W	MAL12 /// MAL32	YBR299W Maltase (EC 3.2.1.20)	Maltase (alpha-D-glucosidase), inducible protein involved in maltose catabolism; encoded in the MAL1 complex locus /// Maltase (alpha-D-glucosidase), inducible protein involved in maltose catabolism; encoded in the MAL3 complex locus; functional in genomic reference strain S288C
7073_at	1.6245	YBR300C	---	YBR300C strong similarity to hypothetical protein YGR293c	---
7074_f_at	1.23114	YBR301W	PAU4 /// PAU6 /// PAU1 /// PAU2 /// DAN3	YBR301W YKL224 c homolog	Part of 23-member seripauperin multigene family encoded mainly in subtelomeric regions, active during alcoholic fermentation, regulated by anaerobiosis, negatively regulated by oxygen, repressed by heme /// Hypothetical protein /// Part of 23-member seripauperin multigene family encoded mainly in subtelomeric regions, active during alcoholic fermentation, regulated by anaerobiosis, negatively reg…
3483_f_at	1.18921	YBR302C	COS3 /// COS1 /// COS4 /// COS2	YBR302C Protein with similarity to members of the Cos3\/Cos5\/Cos1\/Cos4\/Cos8\/Cos6\/Cos9 family, coded from subtelomeric region	Protein involved in salt resistance; interacts with sodium:hydrogen antiporter Nha1p; member of a family of conserved, often subtelomerically-encoded proteins /// Protein of unknown function, member of a family of conserved, often subtelomerically-encoded proteins /// Protein of unknown function, member of a family of conserved, often subtelomerically-encoded proteins /// Protein of unknown funct…
6877_at	0.82645	YCL001W	RER1	YCL001W Protein involved in retention of membrane proteins, including Sec12p, in the ER\; localized to Golgi, where it may function in returning membrane proteins to the ER	Protein involved in retention of membrane proteins, including Sec12p, in the ER; localized to Golgi; functions as a retrieval receptor in returning membrane proteins to the ER
6878_at	1	YCL001W-A	---	YCL001W-A similarity to Dom34p	Hypothetical protein
6876_at	0.82645	YCL002C	---	YCL002C strong similarity to Saccharomyces pastorianus hypothetical protein LgYCL002c	Hypothetical protein
6875_at	0.798298	YCL004W	PGS1	YCL004W 17-kDa phosphatidylserine synthase	Phosphatidylglycerolphosphate synthase, catalyzes the synthesis of phosphatidylglycerolphosphate from CDP-diacylglycerol and sn-glycerol 3-phosphate in the first committed and rate-limiting step of cardiolipin biosynthesis
6874_at	0.933033	YCL005W	---	YCL005W strong similarity to Saccharomyces pastorianus hypothetical protein LgYCL005w	Hypothetical protein
6873_at	1.09051	YCL006C	---	YCL006C questionable ORF	---
6872_at	0.63728	YCL007C	---	YCL007C Calcofluor White Hypersensitivity	---
6763_at	1	YCL008C	STP22	YCL008C homologous to mouse and human Tsg101 tumor susceptibility genes	Component of the ESCRT-I complex, which is involved in ubiquitin-dependent sorting of proteins into the endosome; homologous to the mouse and human Tsg101 tumor susceptibility gene; mutants exhibit a Class E Vps phenotype
6764_g_at	1.29684	YCL008C	STP22	YCL008C homologous to mouse and human Tsg101 tumor susceptibility genes	Component of the ESCRT-I complex, which is involved in ubiquitin-dependent sorting of proteins into the endosome; homologous to the mouse and human Tsg101 tumor susceptibility gene; mutants exhibit a Class E Vps phenotype
6871_at	1.01748	YCL009C	ILV6	YCL009C Small regulatory subunit of Acetolactate synthase	Regulatory subunit of acetolactate synthase, which catalyzes the first step of branched-chain amino acid biosynthesis; enhances activity of the Ilv2p catalytic subunit, localizes to mitochondria
6870_at	0.949342	YCL010C	SGF29	YCL010C strong similarity to Saccharomyces pastorianus hypothetical protein LgYCL010c	SaGa associated Factor 29kDa; Probable 29kKDa Subunit of SAGA histone acetyltransferase complex
6914_at	1	YCL011C	GBP2	YCL011C Protein with RNA recognition motifs	Poly(A+) RNA-binding protein, involved in the export of mRNAs from the nucleus to the cytoplasm; similar to Hrb1p and Npl3p; also binds single-stranded telomeric repeat sequence in vitro
6913_at	1.43893	YCL012W	BUD3	YCL012W part of budding protein Bud3p due to frameshift in DNA sequence	Protein involved in bud-site selection and required for axial budding pattern; localizes with septins to bud neck in mitosis and may constitute an axial landmark for next round of budding
6912_at	1.86607	YCL014W	BUD3	YCL014W Cell cycle regulated protein required for axial bud formation\; co-assembles with Bud4p at bud sites	Protein involved in bud-site selection and required for axial budding pattern; localizes with septins to bud neck in mitosis and may constitute an axial landmark for next round of budding
6911_at	1.43893	YCL016C	DCC1	YCL016C hypothetical protein	Subunit of a complex with Ctf8p and Ctf18p that shares some components with Replication Factor C, required for sister chromatid cohesion
6910_at	1.10957	YCL017C	NFS1	YCL017C NifS-like protein	Cysteine desulfurase involved in iron-sulfur cluster (Fe/S)biogenesis; required for the post-transcriptional thio-modification of mitochondrial and cytoplasmic tRNAs; essential protein located predominantly in mitochondria
6909_at	0.535887	YCL018W	LEU2	YCL018W beta-IPM (isopropylmalate) dehydrogenase	Beta-isopropylmalate dehydrogenase, catalyzes the third step in the leucine biosynthesis pathway
6801_at	0.450625	YCL022C	---	YCL022C hypothetical protein	---
6802_at	0.68302	YCL022C	---	YCL022C hypothetical protein	---
6908_at	0.594604	YCL023C	---	YCL023C questionable ORF	---
3941_at	1.48968	YCL024W	KCC4	YCL024W Ser\/Thr protein kinase	Protein kinase of the bud neck involved in the septin checkpoint, associates with septin proteins, negatively regulates Swe1p by phosphorylation, shows structural homology to bud neck kinases Gin4p and Hsl1p
6762_s_at	1.96564	YCL024W	KCC4	YCL024W Ser\/Thr protein kinase	Protein kinase of the bud neck involved in the septin checkpoint, associates with septin proteins, negatively regulates Swe1p by phosphorylation, shows structural homology to bud neck kinases Gin4p and Hsl1p
6907_at	0.659754	YCL025C	AGP1	YCL025C Amino acid permease	Low-affinity amino acid permease with broad substrate range, involved in uptake of asparagine, glutamine, and other amino acids; expression is regulated by the SPS plasma membrane amino acid sensor system (Ssy1p-Ptr3p-Ssy5p)
6906_at	0.659754	YCL026C-A	FRM2	YCL026C-A Protein involved in the integration of lipid signaling pathways with cellular homeostatis	Protein of unknown function, involved in the integration of lipid signaling pathways with cellular homeostasis
6905_at	0.5	YCL027W	FUS1	YCL027W serine\/threonine-rich membrane protein	Membrane protein localized to the shmoo tip, required for cell fusion; expression regulated by mating pheromone; proposed to coordinate signaling, fusion, and polarization events required for fusion; potential Cdc28p substrate
6904_at	1.01748	YCL028W	RNQ1	YCL028W weak similarity to glutenins, high molecular weight chain	[PIN(+)] prion, an infectious protein conformation that is generally an ordered protein aggregate
6903_at	1.23114	YCL029C	BIK1	YCL029C Microtubule-binding protein	Microtubule-associated protein, component of the interface between microtubules and kinetochore, involved in sister chromatid separation; essential in polyploid cells but not in haploid or diploid cells; ortholog of mammalian CLIP-170
6902_at	0.594604	YCL030C	HIS4	YCL030C histidinol dehydrogenase	Multifunctional enzyme containing phosphoribosyl-ATP pyrophosphatase, phosphoribosyl-AMP cyclohydrolase, and histidinol dehydrogenase activities; catalyzes the second, third, ninth and tenth steps in histidine biosynthesis
6901_at	0.982821	YCL031C	RRP7	YCL031C involved in pre-rRNA processing and ribosome assembly	Essential protein involved in rRNA processing and ribosome biogenesis
6900_at	1.01748	YCL032W	STE50	YCL032W possesses a SAM (sterile alpha motif)\; interacts with G protein and Ste11p	Protein involved in mating response, invasive/filamentous growth, and osmotolerance, acts as an adaptor that links G protein-associated Cdc42p-Ste20p complex to the effector Ste11p to modulate signal transduction
6899_at	1.54221	YCL033C	---	YCL033C Transcription regulator	Hypothetical protein
6898_at	1.23114	YCL034W	LSB5	YCL034W similarity to hypothetical S.pombe protein	Protein of unknown function; binds Las17p, which is a homolog of human Wiskott-Aldrich Syndrome protein involved in actin patch assembly and actin polymerization
6897_at	1.36604	YCL035C	GRX1	YCL035C Glutaredoxin (thiol-transferase)	Hydroperoxide and superoxide-radical responsive heat-stable glutathione-dependent disulfide oxidoreductase with active site cysteine pair; protects cells from oxidative damage
6896_at	0.68302	YCL036W	GFD2	YCL036W similarity to hypothetical protein YDR514c	Protein of unknown function, identified as a high-copy suppressor of a dbp5 mutation
6895_at	0.584389	YCL037C	SRO9	YCL037C SRO9 may overlap in function with tropomyosin and may be involved in organization of actin filaments	Cytoplasmic RNA-binding protein that associates with translating ribosomes; involved in heme regulation of Hap1p as a component of the HMC complex, also involved in the organization of actin filaments; contains a La motif
6894_at	1.31951	YCL038C	ATG22	YCL038C Membrane transporter	Protein required for the breakdown of autophagic vesicles in the vacuole during autophagy, putative integral membrane protein that localizes to vacuolar membranes and punctate structures attached to the vacuole
6893_at	1.10957	YCL039W	GID7	YCL039W regulatory protein	Protein of unknown function, involved in proteasome-dependent catabolite inactivation of fructose-1,6-bisphosphatase; contains six WD40 repeats; computational analysis suggests that Gid7p and Moh1p have similar functions
6937_at	0.855595	YCL040W	GLK1	YCL040W Glucokinase	Hypothetical protein /// Glucokinase, catalyzes the phosphorylation of glucose at C6 in the first irreversible step of glucose metabolism; one of three glucose phosphorylating enzymes; expression regulated by non-fermentable carbon sources
6934_at	1.01748	YCL041C	PDI1	YCL041C questionable ORF	Protein disulfide isomerase, multifunctional protein resident in the endoplasmic reticulum lumen, essential for the formation of disulfide bonds in secretory and cell-surface proteins, unscrambles non-native disulfide bonds
6935_at	1.16878	YCL042W	GLK1	YCL042W questionable ORF	Hypothetical protein /// Glucokinase, catalyzes the phosphorylation of glucose at C6 in the first irreversible step of glucose metabolism; one of three glucose phosphorylating enzymes; expression regulated by non-fermentable carbon sources
6936_g_at	1.5966	YCL042W	GLK1	YCL042W questionable ORF	Hypothetical protein /// Glucokinase, catalyzes the phosphorylation of glucose at C6 in the first irreversible step of glucose metabolism; one of three glucose phosphorylating enzymes; expression regulated by non-fermentable carbon sources
6933_at	0.933033	YCL043C	PDI1	YCL043C protein disulfide isomerase	Protein disulfide isomerase, multifunctional protein resident in the endoplasmic reticulum lumen, essential for the formation of disulfide bonds in secretory and cell-surface proteins, unscrambles non-native disulfide bonds
6932_at	1.34257	YCL044C	---	YCL044C hypothetical protein	Hypothetical protein
6930_at	1.10957	YCL045C	---	YCL045C weak similarity to human ORF	Hypothetical protein
6931_at	0.594604	YCL046W	---	YCL046W questionable ORF	---
6929_at	1.34257	YCL047C	---	YCL047C hypothetical protein	Hypothetical protein
6928_at	0.90125	YCL048W	SPS22	YCL048W strong similarity to sporulation-specific protein Sps2p	Protein of unknown function, redundant with Sps2p for the organization of the beta-glucan layer of the spore wall
6927_at	1.5966	YCL049C	---	YCL049C hypothetical protein	Hypothetical protein
6926_at	0.719467	YCL050C	APA1	YCL050C diadenosine 5',5'''-P1,P4-tetraphosphate phosphorylase I	Diadenosine 5',5''-P1,P4-tetraphosphate phosphorylase I (AP4A phosphorylase), involved in catabolism of bis(5'-nucleosidyl) tetraphosphates; has similarity to Apa2p
6925_at	1.18921	YCL051W	LRE1	YCL051W involved in laminarinase resistance	Protein involved in control of cell wall structure and stress response; inhibits Cbk1p protein kinase activity; overproduction confers resistance to cell-wall degrading enzymes
6924_at	1.23114	YCL052C	PBN1	YCL052C Protease B Non-derepressible	Essential component of glycosylphosphatidylinositol-mannosyltransferase I, required for the autocatalytic post-translational processing of the protease B precursor Prb1p, localizes to ER in lumenal orientation; homolog of mammalian PIG-X
6923_at	0.771105	YCL054W	SPB1	YCL054W Methyltransferase	AdoMet-dependent methyltransferase involved in rRNA processing and 60S ribosomal subunit maturation; methylates G2922 in the putative tRNA docking site of the large subunit rRNA and in the absence of snR52, U2921; suppressor of PAB1 mutants
6922_at	0.564482	YCL055W	KAR4	YCL055W May assist Ste12p in pheromone-dependent expression of KAR3 and CIK1	Transcription factor required for induction of KAR3 and CIK1 during mating, also required during meiosis; exists in two forms, a slower-migrating form more abundant during vegetative growth and a faster-migrating form induced by pheromone
6921_at	1	YCL056C	---	YCL056C hypothetical protein	Protein of unknown function; green fluorescent protein (GFP)-fusion protein localizes to the cytoplasm in a punctate pattern
6759_at	0.933033	YCL057c-a	---	YCL057c-a identified by SAGE	Hypothetical protein, has similarity to proteins in S. pombe, C. elegans, D. melanogaster.
6760_g_at	1.07177	YCL057c-a	---	YCL057c-a identified by SAGE	Hypothetical protein, has similarity to proteins in S. pombe, C. elegans, D. melanogaster.
6920_at	1.6245	YCL057W	PRD1	YCL057W Saccharolysin (oligopeptidase yscD)	Zinc metalloendopeptidase, found in the cytoplasm and intermembrane space of mitochondria; with Cym1p, involved in degradation of mitochondrial proteins and of presequence peptides cleaved from imported proteins
6919_at	0.885768	YCL058C	FYV5	YCL058C hypothetical protein	Protein of unknown function, required for survival upon exposure to K1 killer toxin; involved in ion homeostasis
6918_at	0.757858	YCL059C	KRR1	YCL059C strong similarity to human Rev interacting protein Rip-1	Essential nucleolar protein required for the synthesis of 18S rRNA and for the assembly of 40S ribosomal subunit
6917_at	0.933033	YCL061C	MRC1	YCL061C similarity to myosin heavy chain form b from Chicken and Xenopus	S-phase checkpoint protein found at replication forks, required for DNA replication; also required for Rad53p activation during DNA replication stress, where it forms a replication-pausing complex with Tof1p and is phosphorylated by Mec1p; protein involved in replication checkpoint
6916_at	0.885768	YCL063W	VAC17	YCL063W weak similarity to yeast translation regulator Gcd6p	Protein involved in vacuole inheritance; acts as a vacuole-specific receptor for myosin Myo2p
6915_at	0.584389	YCL064C	CHA1	YCL064C catabolic serine (threonine) dehydratase	catabolism of hydroxy amino acids; catabolic serine (threonine) dehydratase
6960_at	0.378929	YCL065W	MATALPHA1 /// HMLALPHA1	YCL065W questionable ORF	Transcriptional co-activator involved in regulation of mating-type-specific gene expression; targets the transcription factor Mcm1p to the promoters of alpha-specific genes; one of two genes encoded by the alpha mating type cassette /// Silenced copy of ALPHA1, encoding a transcriptional coactivator involved in the regulation of mating-type alpha-specific gene expression
6961_g_at	0.413225	YCL065W	MATALPHA1 /// HMLALPHA1	YCL065W questionable ORF	Transcriptional co-activator involved in regulation of mating-type-specific gene expression; targets the transcription factor Mcm1p to the promoters of alpha-specific genes; one of two genes encoded by the alpha mating type cassette /// Silenced copy of ALPHA1, encoding a transcriptional coactivator involved in the regulation of mating-type alpha-specific gene expression
6959_s_at	0.659754	YCL066W	MATALPHA1 /// HMLALPHA1	YCL066W transcripton factor involved in the regulation of the alpha-specific genes	Transcriptional co-activator involved in regulation of mating-type-specific gene expression; targets the transcription factor Mcm1p to the promoters of alpha-specific genes; one of two genes encoded by the alpha mating type cassette /// Silenced copy of ALPHA1, encoding a transcriptional coactivator involved in the regulation of mating-type alpha-specific gene expression
6958_s_at	0.707107	YCL067C	HMRA2 /// BUD5 /// MATALPHA2 /// HMLALPHA2	YCL067C Mating type protein alpha-2	Silenced copy of A2, encoding a protein of with similarity to Alpha2p that is required along with A1p for inhibiting expression of the HO endonuclease in a/alpha HO/HO diploid cells with an active mating-type interconversion system /// GTP/GDP exchange factor for Rsr1p (Bud1p) required for both axial and bipolar budding patterns; mutants exhibit random budding in all cell types /// Homeobox-domai…
6957_s_at	0.982821	YCL068C	BUD5	YCL068C Bud site selection	GTP/GDP exchange factor for Rsr1p (Bud1p) required for both axial and bipolar budding patterns; mutants exhibit random budding in all cell types /// Hypothetical protein
6956_s_at	0.183011	YCL074W	---	YCL074W Reverse transcriptase	Psuedogene: encodes fragment of Ty Pol protein
6750_i_at	0.604997	YCL075W	---	YCL075W TY5-1	Psuedogene: encodes fragment of Ty Pol protein
6955_s_at	0.32421	YCL076W	---	YCL076W putative pseudo-TY5	Psuedogene: encodes fragment of Ty Pol protein
6879_at	0.885768	YCR001W	---	YCR001W hypothetical protein	---
6880_at	0.798298	YCR002C	CDC10	YCR002C conserved potential GTP-ginding protein	Component of the septin ring of the mother-bud neck that is required for cytokinesis; septins recruit proteins to the neck and can act as a barrier to diffusion at the membrane, and they comprise the 10nm filaments seen with EM
6881_at	1.01748	YCR003W	MRPL32	YCR003W Mitochondrial ribosomal protein MRPL32 (YmL32)	Mitochondrial ribosomal protein of the large subunit
6882_at	1.27456	YCR004C	YCP4	YCR004C FMN-binding protein	Protein of unknown function, has sequence and structural similarity to flavodoxins; green fluorescent protein (GFP)-fusion protein localizes to the cytoplasm in a punctate pattern
6883_at	2.18102	YCR005C	CIT2	YCR005C non-mitochondrial citrate synthase	Citrate synthase, catalyzes the condensation of acetyl coenzyme A and oxaloacetate to form citrate, peroxisomal isozyme involved in glyoxylate cycle; expression is controlled by Rtg1p and Rtg2p transcription factors
6884_at	0.917004	YCR006C	---	YCR006C hypothetical protein	---
3453_at	0.855595	YCR007C	---	YCR007C strong similarity to subtelomeric encoded proteins	Putative integral membrane protein, member of DUP240 gene family
6885_at	0.949342	YCR008W	SAT4	YCR008W Ser\/Thr protein kinase	Ser/Thr protein kinase involved in salt tolerance; funtions in regulation of Trk1p-Trk2p potassium transporter; partially redundant with Hal5p; has similarity to Npr1p
6886_at	0.949342	YCR009C	RVS161	YCR009C Reduced viability on starvation protein RVS161	Amphiphysin-like lipid raft protein; subunit of a complex (Rvs161p-Rvs167p) that regulates polarization of the actin cytoskeleton, endocytosis, cell polarity, cell fusion and viability following starvation or osmotic stress
6887_at	1.05336	YCR010C	ADY2	YCR010C strong similarity to Y.lipolytica GPR1 protein and Fun34p	Acetate transporter required for normal sporulation
6888_at	1.23114	YCR011C	ADP1	YCR011C Active transport ATPase	Putative ATP-dependent permease of the ABC transporter family of proteins
6890_at	0.840896	YCR012W	PGK1	YCR012W 3-phosphoglycerate kinase	3-phosphoglycerate kinase, catalyzes transfer of high-energy phosphoryl groups from the acyl phosphate of 1,3-bisphosphoglycerate to ADP to produce ATP; key enzyme in glycolysis and gluconeogenesis
6889_at	0.64842	YCR013C	---	YCR013C weak similarity to M.leprae B1496_F1_41 protein	---
6891_at	1.18921	YCR014C	POL4	YCR014C DNA polymerase IV	DNA polymerase IV, undergoes pair-wise interactions with Dnl4p-Lif1p and Rad27p to mediate repair of DNA double-strand breaks by non-homologous end joining (NHEJ); homologous to mammalian DNA polymerase beta
6892_at	1.07177	YCR015C	---	YCR015C hypothetical protein	Hypothetical protein
6848_at	0.694959	YCR016W	---	YCR016W hypothetical protein	Hypothetical protein
6849_at	1.20999	YCR017C	CWH43	YCR017C similarity to hypothetical S.pombe protein	Putative sensor/transporter protein involved in cell wall biogenesis; contains 14-16 transmembrane segments and several putative glycosylation and phosphorylation sites; null mutation is synthetically lethal with pkc1 deletion
6850_at	0.574349	YCR018C	SRD1	YCR018C Transcription regulator	Protein involved in the processing of pre-rRNA to mature rRNA; contains a C2/C2 zinc finger motif; srd1 mutation suppresses defects caused by the rrp1-1 mutation
6755_i_at	0.812252	YCR018C-A	---	YCR018C-A hypothetical protein	Similar to probable membrane protein YLR334C and ORF YOL106W
6851_at	1.46409	YCR019W	MAK32	YCR019W MAK32 sugar kinase	Protein necessary for structural stability of L-A double-stranded RNA-containing particles
6852_at	2.10672	YCR020C	PET18	YCR020C Transcription regulator	Protein required for respiratory growth and stability of the mitochondrial genome
6853_at	1.18921	YCR020C-A	MAK31	YCR020C-A MAK31 snRNP	Non-catalytic subunit of N-terminal acetyltransferase of the NatC type; required for replication of dsRNA virus; member of the Sm protein family
6756_at	1.31951	YCR020W-B	HTL1	YCR020W-B high-temperature lethal	Subunit of the RSC chromatin remodeling complex, a multisubunit complex that functions in transcriptional regulation, chromosome stability and establishing sister chromatid cohesion
6854_at	0.812252	YCR021C	HSP30	YCR021C Protein induced by heat shock, ethanol treatment, and entry into stationary phase\; located in plasma membrane	Hydrophobic plasma membrane localized, stress-responsive protein that negatively regulates the H(+)-ATPase Pma1p; induced by heat shock, ethanol treatment, weak organic acid, glucose limitation, and entry into stationary phase
6855_at	1.20999	YCR022C	---	YCR022C hypothetical protein	---
6856_at	1.05336	YCR023C	---	YCR023C Membrane transporter	Hypothetical protein
6857_at	0.90125	YCR024C	SLM5	YCR024C Asn-tRNA synthetase	Mitochondrial asparaginyl-tRNA synthetase
6858_f_at	0.965936	YCR024C-A	PMP1	YCR024C-A Proteolipid associated with plasma membrane H(+)-ATPase (Pma1p)	May regulate plasma membrane H(+)-ATPase; Proteolipid associated with plasma membrane H(+)-ATPase (Pma1p)
6859_at	1.86607	YCR025C	---	YCR025C hypothetical protein	---
6860_at	1.1487	YCR026C	---	YCR026C Membrane phospho-diesterase	Hypothetical protein
6861_at	1.07177	YCR027C	RHB1	YCR027C GTPase (RAS-related)	Putative Rheb-related GTPase involved in regulating canavanine resistance and arginine uptake; member of the Ras superfamily of G-proteins
6862_at	1.10957	YCR028C	FEN2	YCR028C Amino acid permease	Plasma membrane H+-pantothenate symporter; confers sensitivity to the antifungal agent fenpropimorph
6863_at	1.16878	YCR028C-A	RIM1	YCR028C-A required for mitochondrial DNA replication	Single-stranded DNA-binding protein that is essential for mitochondrial genome maintenance; Single-stranded zinc finger DNA-binding protein
6864_at	1.31951	YCR028C-A	RIM1	YCR028C-A required for mitochondrial DNA replication	Single-stranded DNA-binding protein that is essential for mitochondrial genome maintenance; Single-stranded zinc finger DNA-binding protein
6865_at	1.07177	YCR030C	SYP1	YCR030C weak similarity to S.pombe hypothetical protein SPBC4C3.06	Protein with a potential role in actin cytoskeletal organization; overexpression suppresses a pfy1 (profilin) null mutation
6866_at	0.82645	YCR031C	RPS14B /// RPS14A	YCR031C Ribosomal protein S14A (rp59A)	Ribosomal protein 59 of the small subunit, required for ribosome assembly and 20S pre-rRNA processing; mutations confer cryptopleurine resistance; nearly identical to Rps14Ap and similar to E. coli S11 and rat S14 ribosomal proteins /// Ribosomal protein 59 of the small subunit, required for ribosome assembly and 20S pre-rRNA processing; mutations confer cryptopleurine resistance; nearly identica…
6867_at	1.34257	YCR032W	BPH1	YCR032W Beige Protein Homologue 1	Protein homologous to human Chediak-Higashi syndrome protein and murine beige gene, which are implicated in disease syndromes due to defective lysosomal trafficking
6868_at	0.982821	YCR033W	SNT1	YCR033W similarity to mouse nuclear receptor co-repressor N-Cor	Subunit of the Set3C deacetylase complex; putative DNA-binding protein
6869_at	0.949342	YCR034W	FEN1	YCR034W Probable subunit of 1,3-beta-glucan synthase\; homolog of ELO1	Fatty acid elongase, involved in sphingolipid biosynthesis; acts on fatty acids of up to 24 carbons in length; mutations have regulatory effects on 1,3-beta-glucan synthase, vacuolar ATPase, and the secretory pathway
6825_at	0.885768	YCR035C	RRP43	YCR035C Component of the exosome 3->5 exoribonuclease complex with Rrp4p, Rrp41p, Rrp42p and Dis3p (Rrp44p).	Protein involved in rRNA processing; component of the exosome 3->5 exonuclease complex with Rrp41p, Rrp42p, Rrp4p and Dis3p; required for efficient maturation of 5.8S, 18S and 25S rRNA
6826_at	1.38992	YCR036W	RBK1	YCR036W ribokinase	Putative ribokinase
6827_at	0.64842	YCR037C	PHO87	YCR037C May collaborate with Pho86p and Pho84p in inorganic phosphate uptake\; protein contains 12 predicted transmembrane domains	Low-affinity inorganic phosphate (Pi) transporter, involved in activation of PHO pathway; expression is independent of Pi concentration and Pho4p activity; contains 12 membrane-spanning segments
6828_at	1.18921	YCR038C	BUD5	YCR038C GTP\/GDP exchange factor for Rsr1 protein	GTP/GDP exchange factor for Rsr1p (Bud1p) required for both axial and bipolar budding patterns; mutants exhibit random budding in all cell types /// Hypothetical protein
6829_at	0.466516	YCR041W	MATALPHA1 /// HMLALPHA1	YCR041W questionable ORF	Transcriptional co-activator involved in regulation of mating-type-specific gene expression; targets the transcription factor Mcm1p to the promoters of alpha-specific genes; one of two genes encoded by the alpha mating type cassette /// Silenced copy of ALPHA1, encoding a transcriptional coactivator involved in the regulation of mating-type alpha-specific gene expression
6830_at	0.840896	YCR042C	TAF2	YCR042C TATA binding protein-associated factor (TAF)	TFIID subunit (150 kDa), involved in RNA polymerase II transcription initiation
6831_at	1.01748	YCR043C	---	YCR043C hypothetical protein	Hypothetical protein
6832_at	0.855595	YCR044C	PER1	YCR044C involved in manganese homeostasis	Vacuolar membrane protein that seems to be involved in Mn2+ homeostasis; mutant is dependent on activation of the unfolded protein response pathway for viability
6833_at	1.16878	YCR045C	---	YCR045C Protease	Hypothetical protein
6834_at	1.23114	YCR046C	IMG1	YCR046C required for respiration and maintenance of mitochondrial genome	Mitochondrial ribosomal protein of the small subunit, required for respiration and for maintenance of the mitochondrial genome
6835_at	1.25266	YCR047C	BUD23	YCR047C Protein carboxyl methylase	Protein involved in bud-site selection; diploid mutants display a random budding pattern instead of the wild-type bipolar pattern
6837_at	1.36604	YCR048W	ARE1	YCR048W Acyl-CoA cholesterol acyltransferase (sterol-ester synthetase)	Acyl-CoA:sterol acyltransferase, isozyme of Are2p; endoplasmic reticulum enzyme that contributes the major sterol esterification activity in the absence of oxygen
6836_at	0.870551	YCR049C	---	YCR049C questionable ORF	---
6838_at	0.604997	YCR050C	---	YCR050C questionable ORF	---
6839_at	1.12896	YCR051W	---	YCR051W weak similarity to ankyrins	Hypothetical protein
6840_at	0.982821	YCR052W	RSC6	YCR052W a subunit of RSC, a fifteen-protein chromatin remodeling complex and related to the Swi\/snf Complex.	One of 15 subunits of the 'Remodel the Structure of Chromatin' (RSC) complex; essential for mitotic growth; homolog of SWI/SNF subunit Swp73p
6841_at	0.917004	YCR053W	THR4	YCR053W threonine synthase	Threonine synthase, conserved protein that catalyzes formation of threonine from 0-phosphohomoserine; expression is regulated by the GCN4-mediated general amino acid control pathway
6842_at	0.90125	YCR054C	CTR86	YCR054C CTR86 shares a terminator region with THR4. CTR86 contains aGCN4 responsive site suggesting it may also be involved in amino acid biosynthesis.	Essential protein of unknown function
6843_at	0.64842	YCR057C	PWP2	YCR057C regulatory protein	Conserved 90S pre-ribosomal component essential for proper endonucleolytic cleavage of the 35 S rRNA precursor at A0, A1, and A2 sites; contains eight WD-repeats; PWP2 deletion leads to defects in cell cycle and bud morphogenesis
6844_at	1.03526	YCR059C	YIH1	YCR059C weak similarity to hypothetical protein YDL177c	Protein that inhibits activation of Gcn2p, an eIF2 alpha subunit protein kinase, by competing for Gcn1p binding, thus impacting gene expression in response to starvation; has sequence and functional similarity to the mouse IMPACT gene
6845_at	1.16878	YCR060W	TAH1	YCR060W regulatory protein	HSP90 cofactor; interacts with Hsp82p, Pih1p, Rvb1 and Rvb2, contains a single TPR domain with at least two TPR motifs
6847_g_at	1.25266	YCR061W	---	YCR061W hypothetical protein	Protein of unknown function; green fluorescent protein (GFP)-fusion protein localizes to the cytoplasm in a punctate pattern
6846_at	1.36604	YCR061W	---	YCR061W hypothetical protein	Protein of unknown function; green fluorescent protein (GFP)-fusion protein localizes to the cytoplasm in a punctate pattern
6803_at	1.05336	YCR062W	---	YCR062W similarity to Ytp1p protein	Protein of unknown function; green fluorescent protein (GFP)-fusion protein localizes to the cytoplasm in a punctate pattern
6805_at	1.48968	YCR063W	BUD31	YCR063W G10-like protein	Protein involved in bud-site selection; diploid mutants display a random budding pattern instead of the wild-type bipolar pattern
6804_at	0.744839	YCR064C	---	YCR064C questionable ORF	---
6806_at	1.68179	YCR065W	HCM1	YCR065W Transcription factor (fork head domain)	Forkhead transcription factor involved in cell cycle specific transcription of SPC110, encoding a spindle pole body (SPB) calmodulin binding protein; dosage-dependent suppressor of calmodulin mutants with specific defects in SPB assembly
6807_at	1.27456	YCR066W	RAD18	YCR066W Zn finger protein, putative ATPase	Protein involved in postreplication repair; binds single-stranded DNA and has single-stranded DNA dependent ATPase activity; forms heterodimer with Rad6p; contains RING-finger motif
6808_at	1.07177	YCR067C	SED4	YCR067C Intracellular transport protein	Integral endoplasmic reticulum membrane protein, functions as a positive regulator of Sar1p probably through inhibition of GTPase activation by Sec23p; binds Sec16p, participates in vesicle formation, similar to Sec12p
6810_g_at	2.03496	YCR068W	ATG15	YCR068W similarity to hypothetical S.pombe protein	Lipase, required for intravacuolar lysis of autophagic bodies; located in the endoplasmic reticulum membrane and targeted to intravacuolar vesicles during autophagy via the multivesicular body (MVB) pathway
6809_at	2.54912	YCR068W	ATG15	YCR068W similarity to hypothetical S.pombe protein	Lipase, required for intravacuolar lysis of autophagic bodies; located in the endoplasmic reticulum membrane and targeted to intravacuolar vesicles during autophagy via the multivesicular body (MVB) pathway
6761_at	1.77154	YCR068W-A	ATG15	YCR068W-A similarity to starvation induced pSI-7 protein of C. fluvum	Lipase, required for intravacuolar lysis of autophagic bodies; located in the endoplasmic reticulum membrane and targeted to intravacuolar vesicles during autophagy via the multivesicular body (MVB) pathway
6811_at	1.23114	YCR069W	CPR4	YCR069W cyclophilin homolog	Peptidyl-prolyl cis-trans isomerase (cyclophilin), catalyzes the cis-trans isomerization of peptide bonds N-terminal to proline residues; has a potential role in the secretory pathway
6812_at	1.12896	YCR071C	IMG2	YCR071C (required for) Integrity of Mitochondrial Genome 2	Mitochondrial ribosomal protein of the small subunit
6813_at	0.671286	YCR072C	---	YCR072C regulatory protein	Protein required for cell viability
6814_at	1.46409	YCR073C	SSK22	YCR073C protein kinase	MAP kinase kinase kinase of the HOG1 mitogen-activated signaling pathway; functionally redundant with, and homologous to, Ssk2p; interacts with and is activated by Ssk1p; phosphorylates Pbs2p
6815_at	0.870551	YCR073W-A	SOL2	YCR073W-A shows similarity to glucose-6-phosphate dehydrogenase non-catalytic domains\; homologous to Sol1p and Sol3p	Protein with a possible role in tRNA export; shows similarity to glucose-6-phosphate dehydrogenase non-catalytic domains but does not exhibit this enzymatic activity; homologous to Sol1p, Sol3p, and Sol4p
6816_at	1.07177	YCR075C	ERS1	YCR075C ERS1 protein, ER defect supressor	Protein with similarity to human cystinosin, which is a H(+)-driven transporter involved in L-cystine export from lysosomes and implicated in the disease cystinosis; contains seven transmembrane domains
6817_at	1.05336	YCR076C	---	YCR076C hypothetical protein	Hypothetical protein
6818_at	0.82645	YCR077C	PAT1	YCR077C Necessary for accurate chromosome transmission during cell division	Topoisomerase II-associated deadenylation-dependent mRNA-decapping factor; also required for faithful chromosome transmission, maintenance of rDNA locus stability, and protection of mRNA 3'-UTRs from trimming; functionally linked to Pab1p
6819_at	1.07177	YCR079W	---	YCR079W weak similarity to A.thaliana protein phosphatase 2C	Hypothetical protein
6820_at	1.41421	YCR081W	SRB8	YCR081W activation mediator subcomplex of RNA polymerase I holoenzyme	RNA polymerase II mediator complex subunit
6821_at	1.6245	YCR082W	---	YCR082W weak similarity to Rbk1p	Protein of unknown function, proposed to be a Ada Histone acetyltransferase complex component; GFP tagged protein is localized to the cytoplasm and nucleus
6822_at	1.83401	YCR083W	TRX3	YCR083W Thioredoxin type II	Mitochondrial thioredoxin, highly conserved oxidoreductase required to maintain the redox homeostasis of the cell, forms the mitochondrial thioredoxin system with Trr2p, redox state is maintained by both Trr2p and Glr1p
6823_at	1.12896	YCR084C	TUP1	YCR084C glucose repression regulatory protein, exhibits similarity to beta subunits of G proteins	General repressor of transcription, forms complex with Cyc8p, involved in the establishment of repressive chromatin structure through interactions with histones H3 and H4, appears to enhance expression of some genes
6824_at	0.982821	YCR085W	---	YCR085W hypothetical protein	---
6780_at	1.10957	YCR086W	CSM1	YCR086W hypothetical protein	Protein that forms a complex with Lrs4p, located in the nucleolus; Lrs4p-Csm1p heterodimer binds to Mam1p at kinetochores during meiosis I to mediate accurate chromosome segregation, may be involved in premeiotic DNA replication
6782_at	1.10957	YCR087C-A	---	YCR087C-A nucleic acid-binding protein	Hypothetical protein
6781_at	0.744839	YCR087W	---	YCR087W questionable ORF	---
6783_at	1.56917	YCR088W	ABP1	YCR088W Actin binding protein	Actin-binding protein of the cortical actin cytoskeleton, important for activation of the Arp2/3 complex that plays a key role actin in cytoskeleton organization
6784_at	0.399149	YCR089W	FIG2	YCR089W predicted GPI-anchored cell wall protein	Cell wall adhesin, expressed specifically during mating; may be involved in maintenance of cell wall integrity during mating
6785_at	0.949342	YCR090C	---	YCR090C hypothetical protein	Hypothetical protein
6786_at	1.07177	YCR091W	KIN82	YCR091W Putative serine\/threonine protein kinase most similar to cyclic nucleotide-dependent protein kinase subfamily and the protein kinase C subfamily	Putative serine/threonine protein kinase, most similar to cyclic nucleotide-dependent protein kinase subfamily and the protein kinase C subfamily
6787_at	0.812252	YCR092C	MSH3	YCR092C mutS homolog, forms a complex with Msh2p to repair insertion-deletion mispairs\; redundant with Pms3\/Msh6p in repair of insertion-deletion mispairs	Mismatch repair protein, forms dimers with Msh2p that mediate repair of insertion or deletion mutations and removal of nonhomologous DNA ends, contains a PCNA (Pol30p) binding motif required for genome stability
6788_at	0.855595	YCR093W	CDC39	YCR093W nuclear protein that negatively regulates basal transcription	Component of the CCR4-NOT complex, which has multiple roles in regulating mRNA levels including regulation of transcription and destabilizing mRNAs by deadenylation; basal transcription factor
6789_at	1.46409	YCR094W	CDC50	YCR094W Cell Division Cycle mutant	Endosomal protein that regulates cell polarity; similar to Ynr048wp and Lem3p
6790_at	1.23114	YCR095C	---	YCR095C hypothetical protein	Cytoplasmic protein required for replication of Brome mosaic virus in S. cerevisiae, which is a model system for studying replication of positive-strand RNA viruses in their natural hosts
3148_s_at	0.517632	YCR096C	HMRA2 /// BUD5 /// MATALPHA2 /// HMLALPHA2	YCR096C mating hormone a2	Silenced copy of A2, encoding a protein of with similarity to Alpha2p that is required along with A1p for inhibiting expression of the HO endonuclease in a/alpha HO/HO diploid cells with an active mating-type interconversion system /// GTP/GDP exchange factor for Rsr1p (Bud1p) required for both axial and bipolar budding patterns; mutants exhibit random budding in all cell types /// Homeobox-domai…
6792_s_at	0.885768	YCR097W	HMRA1	YCR097W Homeobox-domain containing protein which, together with alpha2, represses transcription of haploid-specific genes in diploid cells	Silenced copy of A1, encoding a homeobox-domain containing corepressor that interacts with Alpha2p to repress haploid-specific gene transcription in diploid cells
6791_s_at	1.56917	YCR097W	HMRA1	YCR097W Homeobox-domain containing protein which, together with alpha2, represses transcription of haploid-specific genes in diploid cells	Silenced copy of A1, encoding a homeobox-domain containing corepressor that interacts with Alpha2p to repress haploid-specific gene transcription in diploid cells
6757_i_at	19.6983	YCR097W-A	HMRA1	YCR097W-A Homeobox-domain containing protein which, together with alpha2, represses transcription of haploid-specific genes in diploid cells	Silenced copy of A1, encoding a homeobox-domain containing corepressor that interacts with Alpha2p to repress haploid-specific gene transcription in diploid cells
6793_at	0.594604	YCR098C	GIT1	YCR098C permease involved in the uptake of glycerophosphoinositol (GroPIns)	Plasma membrane permease, mediates uptake of the phosphatidylinositol metabolite glycerophosphoinositol as a source of the nutrients inositol and phosphate; expression and transport rate are regulated by phosphate and inositol availability
6794_at	1.1487	YCR099C	---	YCR099C strong similarity to Pep1p	Hypothetical protein /// Hypothetical protein
6795_at	1.43893	YCR100C	---	YCR100C strong similarity to Pep1p	Hypothetical protein /// Hypothetical protein
6796_at	3.66802	YCR101C	---	YCR101C strong similarity to Pep1p	Hypothetical protein
6797_at	1.86607	YCR102C	---	YCR102C Alcohol dehydrogenase	Hypothetical protein /// Hypothetical protein
6758_at	0.885768	YCR102W-A	---	YCR102W-A hypothetical protein identified by SAGE	---
6798_f_at	1.1487	YCR104W	PAU3	YCR104W member of the seripauperin protein\/gene family (see Gene_class PAU)	Hypothetical protein /// Hypothetical protein /// Hypothetical protein /// Hypothetical protein /// Hypothetical protein /// Part of 23-member seripauperin multigene family encoded mainly in subtelomeric regions, active during alcoholic fermentation, regulated by anaerobiosis, negatively regulated by oxygen, repressed by heme
6799_at	1.12896	YCR105W	ADH7	YCR105W Alcohol dehydrogenase	NADPH-dependent cinnamyl alcohol dehydrogenase family member with broad substrate specificity; may be involved in fusel alcohol synthesis
6800_at	0.732043	YCR106W	RDS1	YCR106W Transcription regulator	Zinc cluster protein involved in conferring resistance to cycloheximide
6461_at	0.840896	YDL001W	RMD1	YDL001W similarity to hypothetical protein YFR048w, YDR282c and S.pombe hypothetical protein SPAC12G12.14	Cytoplasmic protein required for sporulation
6460_at	1.29684	YDL002C	NHP10	YDL002C HMG1-box containing protein	Protein related to mammalian high mobility group proteins; likely component of the INO80 complex, which is an ATP-dependent chromatin-remodeling complex
6459_at	0.855595	YDL003W	MCD1	YDL003W Mitotic omosome Determinant\; similar to S. pombe RAD21\; may function in chromosome morphogenesis from S phase through mitosis	Essential protein required for sister chromatid cohesion in mitosis and meiosis; subunit of the cohesin complex; expression is cell cycle regulated and peaks in S phase
6503_at	1.03526	YDL004W	ATP16	YDL004W ATP synthase delta subunit	Delta subunit of the central stalk of mitochondrial F1F0 ATP synthase, which is a large, evolutionarily conserved enzyme complex required for ATP synthesis
6502_at	0.982821	YDL005C	MED2	YDL005C Stoichiometric member of mediator complex	RNA Polymerase II transcriptional regulation mediator; Stoichiometric member of mediator complex
6501_at	1.20999	YDL006W	PTC1	YDL006W serine-threonine protein phosphatase	Type 2C protein phosphatase (PP2C); inactivates the osmosensing MAPK cascade by dephosphorylating Hog1p; mutation delays mitochondrial inheritance; deletion reveals defects in precursor tRNA splicing, sporulation and cell separation
6500_at	1.38992	YDL007W	RPT2	YDL007W Probable 26S protease subunit and member of CDC48\/PAS1\/SEC18 family of ATPases	One of six ATPases of the 19S regulatory particle of the 26S proteasome involved in the degradation of ubiquitinated substrates; required for normal peptide hydrolysis by the core 20S particle
6499_at	1.27456	YDL008W	APC11	YDL008W subunit of the anaphase promoting complex (APC)	Catalytic core subunit of the Anaphase-Promoting Complex/Cyclosome (APC/C), which is a ubiquitin-protein ligase required for degradation of anaphase inhibitors, including mitotic cyclins, during the metaphase/anaphase transition
6498_at	0.707107	YDL009C	---	YDL009C questionable ORF	---
6497_at	1.03526	YDL010W	---	YDL010W similarity to hypothetical protein YBR014c and glutaredoxins	Hypothetical protein
6496_at	0.719467	YDL011C	---	YDL011C questionable ORF	---
6495_at	1.03526	YDL012C	---	YDL012C strong similarity to hypothetical protein YBR016w and YDR210w	Plasma membrane protein of unknown function
6494_at	1.01748	YDL013W	HEX3	YDL013W Protein involved in hexose metabolism	Ring finger protein involved in the DNA damage response with possible recombination role; genetically identified by synthetic lethality with SGS1 (DNA helicase) and TOP3 (DNA topoisomerase); sporulation role; interacts with Slx8p and Lin1p
6493_at	0.840896	YDL014W	NOP1	YDL014W nucleolar protein, homologous to mammalian fibrillarin	Nucleolar protein, component of the small subunit processome complex, which is required for processing of pre-18S rRNA; has similarity to mammalian fibrillarin
6492_at	0.784584	YDL015C	TSC13	YDL015C similarity to rat synaptic glycoprotein SC2	Enoyl reductase that catalyzes the last step in each cycle of very long chain fatty acid elongation, localizes to the ER, highly enriched in a structure marking nuclear-vacuolar junctions, coimmunoprecipitates with elongases Fen1p and Sur4p
6491_at	0.372419	YDL016C	---	YDL016C questionable ORF	---
6490_at	1.09051	YDL017W	CDC7	YDL017W serine\/threonine protein kinase	DDK (Dbf4-dependent kinase) catalytic subunit required for firing origins and replication fork progression in mitosis through phosphorylation of Mcm2-7p complexes and Cdc45p; kinase activity correlates with cyclical DBF4 expression
6489_at	1.09051	YDL018C	ERP3	YDL018C p24 protein involved in membrane trafficking	Protein with similarity to Emp24p and Erv25p, member of the p24 family involved in ER to Golgi transport
6488_at	1.03526	YDL019C	OSH2	YDL019C similarity to Osh1p	Member of an oxysterol-binding protein family with seven members in S. cerevisiae; family members have overlapping, redundant functions in sterol metabolism and collectively perform a function essential for viability
6487_at	2.21914	YDL020C	RPN4	YDL020C involved in ubiquitin degradation pathway	Transcription factor that stimulates expression of proteasome genes; Rpn4p levels are in turn regulated by the 26S proteasome in a negative feedback control mechanism; RPN4 is transcriptionally regulated by various stress responses
6486_at	1.18921	YDL021W	GPM2	YDL021W Similar to GPM1 (phosphoglycerate mutase)	Homolog of Gpm1p phosphoglycerate mutase which converts 3-phosphoglycerate to 2-phosphoglycerate in glycolysis; may be non-functional derivative of a gene duplication event
6485_at	1.6529	YDL022W	GPD1	YDL022W glycerol-3-phosphate dehydrogenase	NAD-dependent glycerol-3-phosphate dehydrogenase, key enzyme of glycerol synthesis, essential for growth under osmotic stress; expression regulated by high-osmolarity glycerol response pathway; homolog of Gpd2p
6484_at	2.03496	YDL023C	---	YDL023C questionable ORF	---
6483_at	1.12896	YDL024C	DIA3	YDL024C strong similarity to acid phosphatase	Protein of unknown function, involved in invasive and pseudohyphal growth
6482_at	2.18102	YDL025C	---	YDL025C ser/thr protein kinase of the DEAD/DEAH box family	Protein of unknown function, potentially phosphorylated by Cdc28p
6526_at	0.771105	YDL026W	---	YDL026W questionable ORF	---
6525_at	1.6529	YDL027C	---	YDL027C hypothetical protein	Hypothetical protein
6524_at	1.12896	YDL028C	MPS1	YDL028C serine\/threonine\/tyrosine protein kinase (dual specificity), able to autophosphorylate itself as well as Mad1p. A mutation predicted to abolish kinase function not only eliminates in vitro protein kinase activity, but also behaves like a null mutation in vivo, suggesting that kinase activity contributes to the essential function of the protein.	Dual-specificity kinase required for spindle pole body (SPB) duplication and spindle checkpoint function; substrates include SPB proteins Spc42p, Spc110p, and Spc98p, mitotic exit network protein Mob1p, and checkpoint protein Mad1p
6523_at	1.10957	YDL029W	ARP2	YDL029W actin-related protein	Essential component of the Arp2/3 complex, which is a highly conserved actin nucleation center required for the motility and integrity of actin patches; involved in endocytosis and membrane growth and polarity
6522_at	0.982821	YDL030W	PRP9	YDL030W RNA splicing factor	Subunit of the SF3a splicing factor complex, required for spliceosome assembly; acts after the formation of the U1 snRNP-pre-mRNA complex
6521_at	0.771105	YDL031W	DBP10	YDL031W DEAD box protein 10	Putative ATP-dependent RNA helicase of the DEAD-box protein family, constituent of 66S pre-ribosomal particles; essential protein involved in ribosome biogenesis
6520_at	0.784584	YDL032W	---	YDL032W questionable ORF	---
6519_at	1.27456	YDL033C	SLM3	YDL033C similarity to H.influenzae hypothetical protein HI0174	tRNA-specific 2-thiouridylase, responsible for 2-thiolation of the wobble base of mitochondrial tRNAs; human ortholog is implicated in myoclonus epilepsy associated with ragged red fibers (MERRF)
6518_at	0.965936	YDL034W	---	YDL034W questionable ORF	---
6517_at	1.23114	YDL035C	GPR1	YDL035C G-protein coupled receptor	Plasma membrane G protein coupled receptor (GPCR) that interacts with the heterotrimeric G protein alpha subunit, Gpa2p, and with Plc1p; sensor that integrates nutritional signals with the modulation of cell fate via PKA and cAMP synthesis
6516_at	1.01748	YDL036C	---	YDL036C strong similarity to RIB2 protein	Hypothetical protein
6515_at	0.64842	YDL037C	BSC1	YDL037C strong similarity to glucan 1,4-alpha-glucosidase	Protein of unconfirmed function, similar to cell surface flocculin Muc1p; ORF exhibits genomic organization compatible with a translational readthrough-dependent mode of expression
6514_at	0.427798	YDL038C	PRM7	YDL038C similarity to mucin proteins	Hypothetical protein /// Pheromone-regulated protein, predicted to have one transmembrane segment; promoter contains Gcn4p binding elements
6513_at	0.406126	YDL039C	PRM7	YDL039C questionable ORF	Hypothetical protein /// Pheromone-regulated protein, predicted to have one transmembrane segment; promoter contains Gcn4p binding elements
6512_at	0.798298	YDL040C	NAT1	YDL040C N-terminal acetyltransferase	Subunit of the N-terminal acetyltransferase NatA (Nat1p, Ard1p, Nat5p); N-terminally acetylates many proteins, which influences multiple processes such as the cell cycle, heat-shock resistance, mating, sporulation, and telomeric silencing
6511_at	1.23114	YDL041W	---	YDL041W questionable ORF	---
6510_at	0.949342	YDL042C	SIR2	YDL042C regulator of silent mating loci	Conserved NAD+ dependent histone deacetylase of the Sirtuin family involved in regulation of lifespan; plays roles in silencing at HML, HMR, telomeres, and the rDNA locus; negatively regulates initiation of DNA replication
6509_at	0.885768	YDL043C	PRP11	YDL043C snRNA-associated protein	Subunit of the SF3a splicing factor complex, required for spliceosome assembly
6508_at	1.18921	YDL044C	MTF2	YDL044C Necessary for the stability and\/or processing of some large mitochondrial transcripts	Mitochondrial matrix protein that interacts with an N-terminal region of mitochondrial RNA polymerase (Rpo41p) and couples RNA processing and translation to transcription
6507_at	1.23114	YDL045C	FAD1	YDL045C FAD synthetase	Flavin adenine dinucleotide (FAD) synthetase, performs the second step in synthesis of FAD from riboflavin
6506_at	1.07177	YDL045W-A	MRP10	YDL045W-A homologous to Yml37p, component of the 37 S subunit of mitochondrial ribosomes	Mitochondrial ribosomal protein of the small subunit
6505_at	1.51572	YDL046W	---	YDL046W hypothetical protein	Putative homolog of human NPC2/He1, which is a cholesterol-binding protein whose deficiency causes Niemann-Pick type C2 disease involving retention of cholesterol in lysosomes
6504_at	0.784584	YDL047W	SIT4	YDL047W SIT4 suppress mutations in DBF2	Type 2A-related serine-threonine phosphatase that functions in the G1/S transition of the mitotic cycle; cytoplasmic and nuclear protein that modulates functions mediated by Pkc1p including cell wall and actin cytoskeleton organization
5927_at	1.29684	YDL048C	STP4	YDL048C Involved in pre-tRNA splicing and in uptake of branched-chain amino acids	Protein involved in pre-tRNA splicing and in uptake of branched-chain amino acids
6549_at	1.10957	YDL049C	KNH1	YDL049C KRE9 homolog	Protein with similarity to Kre9p, which is involved in cell wall beta 1,6-glucan synthesis; overproduction suppresses growth defects of a kre9 null mutant
6548_at	0.615572	YDL050C	---	YDL050C questionable ORF	---
6547_at	0.812252	YDL051W	LHP1	YDL051W Protein homologous to human La (SS-B) autoantigen	RNA binding protein required for maturation of tRNA and snRNA precursors; acts as a molecular chaperone for RNAs transcribed by polymerase III; homologous to human La (SS-B) autoantigen
6546_at	1.01748	YDL052C	SLC1	YDL052C putative 1-acyl-sn-gylcerol-3-phosphate acyl transferase	1-acyl-sn-gylcerol-3-phosphate acyltransferase, catalyzes the acylation of lysophosphatidic acid to form phosphatidic acid, a key intermediate in lipid metabolism; located in lipid particles and endoplasmic reticulum
6545_at	1.20999	YDL053C	PBP4	YDL053C hypothetical protein	Pbp1p binding protein, interacts strongly with Pab1p-binding protein 1 (Pbp1p) in the yeast two-hybrid system
6544_at	1.1487	YDL054C	MCH1	YDL054C hypothetical protein	Protein with similarity to mammalian monocarboxylate permeases, which are involved in transport of monocarboxylic acids across the plasma membrane; mutant is not deficient in monocarboxylate transport
6543_at	0.757858	YDL055C	PSA1	YDL055C mannose-1-phosphate guanyltransferase, GDP-mannose pyrophosphorylase	GDP-mannose pyrophosphorylase (mannose-1-phosphate guanyltransferase), synthesizes GDP-mannose from GTP and mannose-1-phosphate in cell wall biosynthesis; required for normal cell wall structure
6542_at	1.25266	YDL056W	MBP1	YDL056W transcription factor	Transcription factor involved in regulation of cell cycle progression from G1 to S phase, forms a complex with Swi6p that binds to MluI cell cycle box regulatory element in promoters of DNA synthesis genes
6541_at	1.23114	YDL057W	---	YDL057W hypothetical protein	Hypothetical protein
6540_at	1.34257	YDL058W	USO1	YDL058W Integrin analogue gene	Essential protein involved in intracellular protein transport, coiled-coil protein necessary for transport from ER to Golgi; required for assembly of the ER-to-Golgi SNARE complex
6539_at	0.798298	YDL059C	RAD59	YDL059C A mutation in this gene results in RADiation sensitivity and recombination defects, which are general properties of the RAD52 epistasis group mutants. rad59 is epistatic to rad52 for its repair and recombination defects. The RAD59 gene product has homology to the Rad52 protein.	Protein involved in the repair of double-strand breaks in DNA during vegetative growth via recombination and single-strand annealing; anneals complementary single-stranded DNA; homologous to Rad52p
6538_at	0.719467	YDL060W	TSR1	YDL060W similarity to C.elegans hypothetical protein	Protein required for processing of 20S pre-rRNA in the cytoplasm, associates with pre-40S ribosomal particles
6537_f_at	0.771105	YDL061C	RPS29A /// RPS29B	YDL061C Ribosomal protein S29B (S36B) (YS29)	Protein component of the small (40S) ribosomal subunit; nearly identical to Rps29Bp and has similarity to rat S29 and E. coli S14 ribosomal proteins /// Protein component of the small (40S) ribosomal subunit; nearly identical to Rps29Ap and has similarity to rat S29 and E. coli S14 ribosomal proteins
6536_at	0.982821	YDL062W	---	YDL062W questionable ORF	---
6535_at	0.744839	YDL063C	---	YDL063C weak similarity to human estrogen-responsive finger protein	Hypothetical protein
6534_at	1.10957	YDL064W	UBC9	YDL064W ubiquitin-conjugating enzyme	SUMO-conjugating enzyme involved in the Smt3p conjugation pathway; nuclear protein required for S- and M-phase cyclin degradation and mitotic control; involved in proteolysis mediated by the anaphase-promoting complex cyclosome (APCC)
6533_at	0.659754	YDL065C	PEX19	YDL065C 40 kDa farnesylated protein associated with peroxisomes	Chaperone and import receptor for newly-synthesized class I peroxisomal membrane proteins (PMPs), binds PMPs in the cytoplasm and delivers them to the peroxisome for subsequent insertion into the peroxisomal membrane
6532_at	1.12896	YDL066W	IDP1	YDL066W Mitochondrial form of NADP-specific isocitrate dehydrogenase	Mitochondrial NADP-specific isocitrate dehydrogenase, catalyzes the oxidation of isocitrate to alpha-ketoglutarate; not required for mitochondrial respiration and may function to divert alpha-ketoglutarate to biosynthetic processes
6531_at	1.51572	YDL067C	COX9	YDL067C Subunit VIIa of cytochrome c oxidase	Subunit VIIa of cytochrome c oxidase, which is the terminal member of the mitochondrial inner membrane electron transport chain
6530_at	0.933033	YDL068W	---	YDL068W questionable ORF	---
6529_at	1.05336	YDL069C	CBS1	YDL069C translational activator of cytochrome b	translational activator of cytochrome b
6528_at	0.885768	YDL070W	BDF2	YDL070W Bromodomain protein, homolog of Bdf1	Protein involved in transcription initiation at TATA-containing promoters; associates with the basal transcription factor TFIID; contains two bromodomains; corresponds to the C-terminal region of mammalian TAF1; redundant with Bdf1p
6527_at	0.784584	YDL071C	---	YDL071C questionable ORF	---
6572_at	1.43893	YDL072C	---	YDL072C weak similarity to hypothetical protein YMR040w	Endoplasmic reticulum transmembrane protein, homolog of human BAP31 protein
6571_at	1.18921	YDL073W	---	YDL073W weak similarity to Cyprinus carpio calcium channel protein	Hypothetical protein
6570_at	0.798298	YDL074C	BRE1	YDL074C weak similarity to spindle pole body protein NUF1	E3 ubiquitin ligase for Rad6p, required for the ubiquitination of histone H2B, recruitment of Rad6p to promoter chromatin and subsequent methylation of histone H3 (on L4 and L79), contains RING finger domain
6569_at	0.757858	YDL075W	RPL31B /// RPL31A	YDL075W Ribosomal protein L31A (L34A) (YL28)	Protein component of the large (60S) ribosomal subunit, nearly identical to Rpl31Ap and has similarity to rat L31 ribosomal protein; associates with the karyopherin Sxm1p /// Protein component of the large (60S) ribosomal subunit, nearly identical to Rpl31Bp and has similarity to rat L31 ribosomal protein; associates with the karyopherin Sxm1p
6568_f_at	0.90125	YDL075W	RPL31A	YDL075W Ribosomal protein L31A (L34A) (YL28)	Protein component of the large (60S) ribosomal subunit, nearly identical to Rpl31Bp and has similarity to rat L31 ribosomal protein; associates with the karyopherin Sxm1p
6567_at	1.54221	YDL076C	RXT3	YDL076C hypothetical protein	Protein of unknown function, may be involved in chromatin silencing
6566_at	1.41421	YDL077C	VAM6	YDL077C Required for the vacuolar morphogenesis in yeast	Vacuolar protein that plays a critical role in the tethering steps of vacuolar membrane fusion by facilitating guanine nucleotide exchange on small guanosine triphosphatase Ypt7p
6565_at	1.07177	YDL078C	MDH3	YDL078C malate dehydrogenase	Cytoplasmic malate dehydrogenase, catalyzes interconversion of malate and oxaloacetate; involved in the glyoxylate cycle
6564_at	0.151249	YDL079C	MRK1	YDL079C MDS1 related protein kinase	Glycogen synthase kinase 3 (GSK-3) homolog; one of four GSK-3 homologs in S. cerevisiae that function to activate Msn2p-dependent transcription of stress responsive genes and that function in protein degradation
6563_at	0.564482	YDL079C	MRK1	YDL079C MDS1 related protein kinase	Glycogen synthase kinase 3 (GSK-3) homolog; one of four GSK-3 homologs in S. cerevisiae that function to activate Msn2p-dependent transcription of stress responsive genes and that function in protein degradation
6562_at	1.09051	YDL080C	THI3	YDL080C positive regulatory factor with thiamin pyrophosphate-binding motif for thiamin metabolism	Probable decarboxylase, required for expression of enzymes involved in thiamine biosynthesis; may have a role in catabolism of amino acids to long-chain and complex alcohols
6561_at	0.855595	YDL081C	RPP1A	YDL081C Acidic ribosomal protein P1A (YP1alpha) (A1)	Ribosomal protein P1 alpha, a component of the ribosomal stalk, which is involved in the interaction between translational elongation factors and the ribosome; accumulation of P1 in the cytoplasm is regulated by phosphorylation and interaction with the P2 stalk component
6560_at	0.982821	YDL082W	RPL13B /// RPL13A	YDL082W Ribosomal protein L13A	Protein component of the large (60S) ribosomal subunit, nearly identical to Rpl13Ap; not essential for viability; has similarity to rat L13 ribosomal protein /// Protein component of the large (60S) ribosomal subunit, nearly identical to Rpl13Bp; not essential for viability; has similarity to rat L13 ribosomal protein
6558_i_at	0.757858	YDL083C	RPS16A /// RPS16B	YDL083C Ribosomal protein S16B (rp61R)	Protein component of the small (40S) ribosomal subunit; identical to Rps16Bp and has similarity to E. coli S9 and rat S16 ribosomal proteins /// Protein component of the small (40S) ribosomal subunit; identical to Rps16Ap and has similarity to E. coli S9 and rat S16 ribosomal proteins
6559_f_at	0.949342	YDL083C	RPS16A /// RPS16B	YDL083C Ribosomal protein S16B (rp61R)	Protein component of the small (40S) ribosomal subunit; identical to Rps16Bp and has similarity to E. coli S9 and rat S16 ribosomal proteins /// Protein component of the small (40S) ribosomal subunit; identical to Rps16Ap and has similarity to E. coli S9 and rat S16 ribosomal proteins
6557_at	0.798298	YDL084W	SUB2	YDL084W suppressor of the cold-sensitive snRNP biogenesis mutant brr1-1	Component of the TREX complex required for nuclear mRNA export; DEAD-box RNA helicase involved in early and late steps of spliceosome assembly; homolog of the human splicing factor hUAP56
5923_at	1.41421	YDL085c-a	---	YDL085c-a identified by SAGE	Hypothetical protein
6556_at	0.671286	YDL085W	NDE2	YDL085W strong similarity to NADH dehydrogenase (ubiquinone)	Mitochondrial external NADH dehydrogenase, catalyzes the oxidation of cytosolic NADH; Nde1p and Nde2p are involved in providing the cytosolic NADH to the mitochondrial respiratory chain
6555_at	0.771105	YDL086W	---	YDL086W similarity to hypothetical Synechocystis protein	Hypothetical protein
6554_at	0.812252	YDL087C	LUC7	YDL087C Living Under Cap-binding complex expression	Essential protein associated with the U1 snRNP complex; splicing factor involved in recognition of 5' splice site
6553_at	0.949342	YDL088C	ASM4	YDL088C Suppressor of thermosensitive mutations in the DNA polymerase delta gene	Nuclear pore complex subunit, part of a subcomplex also containing Nup53p, Nup170p, and Pse1p
6552_at	1.27456	YDL089W	---	YDL089W hypothetical protein	Protein of unknown function; interacts with meiotic division protein Csm1p; green fluorescent protein (GFP)-fusion protein localizes to the nuclear periphery, potential Cdc28p substrate
6551_at	1.07177	YDL090C	RAM1	YDL090C beta subunit of farnesyltransferase	Beta subunit of the CAAX farnesyltransferase (FTase) that prenylates the a-factor mating pheromone and Ras proteins; required for the membrane localization of Ras proteins and a-factor; homolog of the mammalian FTase beta subunit
6550_at	1.10957	YDL091C	UBX3	YDL091C weak similarity to mouse FAF1 protein	UBX (ubiquitin regulatory X) domain-containing protein that interacts with Cdc48p, green fluorescent protein (GFP)-fusion protein localizes to the cytoplasm in a punctate pattern
6594_at	1.18921	YDL092W	SRP14	YDL092W Signal recognition particle subunit	Signal recognition particle (SRP) subunit, interacts with the RNA component of SRP to form the Alu domain, which is the region of SRP responsible for arrest of nascent chain elongation during membrane targeting; homolog of mammalian SRP14
6593_at	0.90125	YDL093W	PMT5	YDL093W dolichyl phosphate-D-mannose:protein O-D-mannosyltransferase	Protein O-mannosyltransferase, transfers mannose residues from dolichyl phosphate-D-mannose to protein serine/threonine residues; acts in a complex with Pmt3p, can instead interact with Pmt2p in some conditions; target for new antifungals
6592_at	0.719467	YDL094C	---	YDL094C questionable ORF	---
6591_at	0.744839	YDL095W	PMT1	YDL095W dolichyl phosphate-D-mannose:protein O-D-mannosyltransferase	Protein O-mannosyltransferase, transfers mannose residues from dolichyl phosphate-D-mannose to protein serine/threonine residues; acts in a complex with Pmt2p, can instead interact with Pmt3p in some conditions; target for new antifungals
6590_at	0.870551	YDL096C	---	YDL096C questionable ORF	---
6589_at	1.27456	YDL097C	RPN6	YDL097C Subunit of the regulatory particle of the proteasome	Essential, non-ATPase regulatory subunit of the 26S proteasome lid required for the assembly and activity of the 26S proteasome; the human homolog (S9 protein) partially rescues Rpn6p depletion
6588_at	2.59368	YDL098C	SNU23	YDL098C hypothetical protein	23 kD U4/U6.U5 snRNP associated protein; Putative RNA binding zinc finger protein
6587_at	1.12896	YDL099W	---	YDL099W weak similarity to myosin heavy chain proteins	Protein of unknown function; green fluorescent protein (GFP)-fusion protein localizes to the cytoplasm in a punctate pattern
6586_at	1.23114	YDL100C	ARR4	YDL100C similarity to E.coli arsenical pump-driving ATPase	ATPase, involved in resistance to heat and metal stress, active as a dimer; normally localized to the cytosol, but appears to localize to late endosomes under stress conditions
6585_at	0.933033	YDL101C	DUN1	YDL101C protein kinase	Cell-cycle checkpoint serine-threonine kinase required for DNA damage-induced transcription of certain target genes, phosphorylation of Rad55p and Sml1p, and transient G2/M arrest after DNA damage; also regulates postreplicative DNA repair
6584_at	1.25266	YDL102W	CDC2	YDL102W largest and catalytic subunit of DNA polymerase III (delta)	Catalytic subunit of DNA polymerase delta; required for chromosomal DNA replication during mitosis and meiosis, intragenic recombination, repair of double strand DNA breaks, and DNA replication during nucleotide excision repair (NER)
6583_at	1.27456	YDL103C	QRI1	YDL103C UDP-N-acetylglucosamine pyrophosphorylase	UDP-N-acetylglucosamine pyrophosphorylase, catalyzes the formation of UDP-N-acetylglucosamine (UDP-GlcNAc), which is important in cell wall biosynthesis, protein N-glycosylation, and GPI anchor biosynthesis
6582_at	0.626332	YDL104C	QRI7	YDL104C similarity to H.influenzae sialoglycoprotease (gcp)	Putative metalloprotease, similar to O-sialoglycoprotein metallopeptidase from P. haemolytica
6581_at	0.949342	YDL105W	NSE4	YDL105W protein of unknown function	Nuclear protein that plays a role in the function of the Smc5p-Rhc18p complex
6580_at	1.6245	YDL106C	PHO2	YDL106C Homeobox-domain containing protein which is a positive regulator of PHO5 and other genes	Homeobox transcription factor; regulatory targets include genes involved in phosphate metabolism; binds cooperatively with Pho4p to the PHO5 promoter; phosphorylation of Pho2p facilitates interaction with Pho4p
6579_at	0.82645	YDL107W	MSS2	YDL107W cox1 pre-mRNA splicing factor	Peripherally bound inner membrane protein of the mitochondrial matrix, required for export of C-terminal tail of Cox2p through the inner membrane
6578_at	0.917004	YDL108W	KIN28	YDL108W serine-threonine kinase, subunit of transcription factor TFIIK, a subcomplex of TFIIH	Serine/threonine protein kinase, subunit of the transcription factor TFIIH; involved in transcription initiation at RNA polymerase II promoters
6577_at	1.36604	YDL109C	---	YDL109C strong similarity to thiamine-repressed protein Thi4p	Hypothetical protein
6576_at	1.54221	YDL110C	---	YDL110C hypothetical protein	Hypothetical protein
6575_at	0.982821	YDL111C	RRP42	YDL111C Component of the exosome 3->5 exoribonuclease complex with Rrp4p, Rrp41p, Rrp43p and Dis3p (Rrp44p).	Protein involved in rRNA processing; component of the exosome 3->5 exonuclease complex with Rrp4p, Rrp41p, Rrp43p and Dis3p
6574_at	0.757858	YDL112W	TRM3	YDL112W similarity to C-terminus of human TRP-185 protein	2'-O-ribose methyltransferase, catalyzes the ribose methylation of the guanosine nucleotide at position 18 of tRNAs
6573_at	1.23114	YDL113C	ATG20	YDL113C similarity to hypothetical protein YDR425w	Protein required for transport of aminopeptidase I (Lap4p) through the cytoplasm-to-vacuole targeting pathway; binds phosphatidylinositol-3-phosphate, involved in localization of membranes to the preautophagosome, potential Cdc28p substrate
6617_at	1.05336	YDL114W	---	YDL114W weak similarity to Rhizobium nodulation protein nodG	Hypothetical protein
6616_at	0.840896	YDL115C	IWR1	YDL115C hypothetical protein	Protein of unknown function, deletion causes hypersensitivity to the K1 killer toxin
6615_at	0.732043	YDL116W	NUP84	YDL116W Protein with homology to mammalian Nup107p	Subunit of the nuclear pore complex (NPC), forms a subcomplex with Nup85p, Nup120p, Nup145p-C, Sec13p, and Seh1p that plays a role in nuclear mRNA export and NPC biogenesis
6614_at	1	YDL117W	CYK3	YDL117W similarity to hypothetical S. pombe protein	SH3-domain protein located in the mother-bud neck and the cytokinetic actin ring; mutant phenotype and genetic interactions suggest a role in cytokinesis
6613_at	0.604997	YDL118W	---	YDL118W questionable ORF	---
6612_at	1.7411	YDL119C	---	YDL119C similarity to bovine Graves disease carrier protein	Hypothetical protein
6611_at	1.29684	YDL120W	YFH1	YDL120W Mitochondrial protein that regulates mitochondrial iron accumulation iron accumulation	Yeast Frataxin Homologue; mitochondrial protein that regulates mitochondrial iron accumulation
6610_at	1.34257	YDL121C	---	YDL121C hypothetical protein	Hypothetical protein
6609_at	1.18921	YDL122W	UBP1	YDL122W Ubiquitin-specific protease	Ubiquitin-specific protease that removes ubiquitin from ubiquitinated proteins; cleaves at the C terminus of ubiquitin fusions irrespective of their size; capable of cleaving polyubiquitin chains
6608_at	1.8025	YDL123W	SNA4	YDL123W similarity to hypothetical protein YJL151c	Protein of unknown function, localized to the vacuolar outer membrane
6607_at	1.25266	YDL124W	---	YDL124W similarity to aldose reductases	NADPH-dependent alpha-keto amide reductase; reduces aromatic alpha-keto amides, aliphatic alpha-keto esters, and aromatic alpha-keto esters
6605_at	1.05336	YDL125C	HNT1	YDL125C Yeast member of the Histidine Triad protein family (HIT)	Adenosine 5'-monophosphoramidase; interacts physically and genetically with Kin28p, a CDK and TFIIK subunit, and genetically with CAK1; member of the histidine triad (HIT) superfamily of nucleotide-binding proteins and similar to Hint
6606_at	1.20999	YDL125C	HNT1	YDL125C Yeast member of the Histidine Triad protein family (HIT)	Adenosine 5'-monophosphoramidase; interacts physically and genetically with Kin28p, a CDK and TFIIK subunit, and genetically with CAK1; member of the histidine triad (HIT) superfamily of nucleotide-binding proteins and similar to Hint
6604_at	1.29684	YDL126C	CDC48	YDL126C Microsomal protein of CDC48\/PAS1\/SEC18 family of ATPases\; full length homology to mammalian protein VCP\; involved in secretion, peroxisome formation and gene expression	ATPase in ER, nuclear membrane and cytosol with homology to mammalian p97; in a complex with Npl4p and Ufd1p participates in retrotranslocation of ubiquitinated proteins from the ER into the cytosol for degradation by the proteasome
6603_at	1.05336	YDL127W	PCL2	YDL127W G1 cyclin	G1 cyclin, associates with Pho85p cyclin-dependent kinase (Cdk) to contribute to entry into the mitotic cell cycle, essential for cell morphogenesis; localizes to sites of polarized cell growth
6602_at	0.982821	YDL128W	VCX1	YDL128W vacuolar H+\/Ca2+ exchanger	Vacuolar H+/Ca2+ exchanger involved in control of cytosolic Ca2+ concentration; has similarity to sodium/calcium exchangers, including the bovine Na+/Ca2+,K+ antiporter
6601_at	0.855595	YDL129W	---	YDL129W hypothetical protein	Hypothetical protein
6600_at	0.798298	YDL130W	RPP1B	YDL130W Ribosomal protein P1B (L44') (YP1beta) (Ax)	Ribosomal protein P1 beta, component of the ribosomal stalk, which is involved in interaction of translational elongation factors with ribosome; accumulation is regulated by phosphorylation and interaction with the P2 stalk component
6599_at	0.812252	YDL130W	RPP1B	YDL130W Ribosomal protein P1B (L44') (YP1beta) (Ax)	Ribosomal protein P1 beta, component of the ribosomal stalk, which is involved in interaction of translational elongation factors with ribosome; accumulation is regulated by phosphorylation and interaction with the P2 stalk component
6598_at	2.25793	YDL130W-A	STF1	YDL130W-A ATPase stabilizing factor	Protein involved in regulation of the mitochondrial F1F0-ATP synthase; Stf1p and Stf2p act as stabilizing factors that enhance inhibitory action of the Inh1p protein
6597_at	0.707107	YDL131W	LYS21	YDL131W homocitrate synthase, highly homologous to YDL182W	Homocitrate synthase isozyme, catalyzes the condensation of acetyl-CoA and alpha-ketoglutarate to form homocitrate, which is the first step in the lysine biosynthesis pathway; highly similar to the other isozyme, Lys20p
6596_at	1.38992	YDL132W	CDC53	YDL132W Acts together with Cdc4p and Cdc34p to control the G1-S phase transition, assists in mediating the proteolysis of the Cdk inhibitor Sic1p in late G1	Cullin, structural protein of SCF complexes (which also contain Skp1p, Cdc34p, and an F-box protein) involved in ubiquitination; SCF promotes the G1-S transition by targeting G1 cyclins and the Cln-CDK inhibitor Sic1p for degradation
6595_at	1.41421	YDL133W	---	YDL133W hypothetical protein	Hypothetical protein
6640_at	0.982821	YDL134C	PPH21	YDL134C serine-threonine protein phosphatase 2A	Catalytic subunit of protein phosphatase 2A, functionally redundant with Pph22p; methylated at C terminus; forms alternate complexes with several regulatory subunits; involved in signal transduction and regulation of mitosis
6639_at	1.36604	YDL135C	RDI1	YDL135C Rho GDP dissociation inhibitor with activity toward Rho1p	Rho GDP dissociation inhibitor involved in the localization and regulation of Cdc42p
6638_at	1.09051	YDL137W	ARF2	YDL137W ADP-ribosylation factor 2	ADP-ribosylation factor, GTPase of the Ras superfamily involved in regulation of coated formation vesicles in intracellular trafficking within the Golgi; functionally interchangeable with Arf1p
6637_at	1.07177	YDL138W	RGT2	YDL138W suppressor of snf3 mutant	Plasma membrane glucose receptor, highly similar to Snf3p; both Rgt2p and Snf3p serve as transmembrane glucose sensors generating an intracellular signal that induces expression of glucose transporter (HXT) genes
6636_at	0.949342	YDL139C	SCM3	YDL139C hypothetical protein	Protein of unknown function; isolated as a high-copy suppressor of mutations in the histone fold domain (HFD) of CSE4
6635_at	0.90125	YDL140C	RPO21	YDL140C RNA polymerase II large subunit	RNA polymerase II largest subunit B220, part of central core; phosphorylation of C-terminal heptapeptide repeat domain regulates association with transcription and splicing factors; similar to bacterial beta-prime
6634_at	1.18921	YDL141W	BPL1	YDL141W Biotin:apoprotein ligase	Biotin:apoprotein ligase, covalently modifies proteins with the addition of biotin, required for acetyl-CoA carboxylase (Acc1p) holoenzyme formation
6633_at	1.34257	YDL142C	CRD1	YDL142C Cardiolipin synthase	Cardiolipin synthase; produces cardiolipin, which is an important constituent of mitochondrial membranes; required for normal mitochondrial membrane potential and function
6632_at	0.757858	YDL143W	CCT4	YDL143W Cytoplasmic chaperonin subunit required for actin cytoskeleton assembly or function	Subunit of the cytosolic chaperonin Cct ring complex, related to Tcp1p, required for the assembly of actin and tubulins in vivo
6631_at	1.29684	YDL144C	---	YDL144C hypothetical protein	Hypothetical protein
6630_at	0.82645	YDL145C	COP1	YDL145C alpha subunit of the coatamer complex\; gamma-alpha-COP	Alpha subunit of COPI vesicle coatomer complex, which surrounds transport vesicles in the early secretory pathway
6629_at	1.1487	YDL146W	---	YDL146W weak similarity to Orc3p	Protein of unknown function; green fluorescent protein (GFP)-fusion protein localizes to the cell periphery, cytoplasm, bud, and bud neck
6628_at	1.46409	YDL147W	RPN5	YDL147W Subunit of the regulatory particle of the proteasome	Essential, non-ATPase regulatory subunit of the 26S proteasome lid, similar to mammalian p55 subunit and to another S. cerevisiae regulatory subunit, Rpn7p
6627_at	0.885768	YDL148C	NOP14	YDL148C similarity to human mRNA clone RES4-25	Nucleolar protein, forms a complex with Noc4p that mediates maturation and nuclear export of 40S ribosomal subunits; also present in the small subunit processome complex, which is required for processing of pre-18S rRNA
6626_at	1.6529	YDL149W	ATG9	YDL149W hypothetical protein	Transmembrane protein involved in formation of Cvt and autophagic vesicles; cycles between the pre-autophagosomal structure and other cytosolic punctate structures, not found in autophagosomes
6625_at	0.757858	YDL150W	RPC53	YDL150W RNA polymerase III (C) subunit, homologus to human BN51 protein	RNA polymerase III subunit C53
6624_at	0.68302	YDL151C	---	YDL151C questionable ORF	---
6623_at	0.372419	YDL152W	---	YDL152W questionable ORF	---
6622_at	0.784584	YDL153C	SAS10	YDL153C Something About Silencing 10	Component of the small (ribosomal) subunit (SSU) processosome required for pre-18S rRNa processing; essential nucleolar protein that, when overproduced, disrupts silencing
6621_at	0.615572	YDL154W	MSH5	YDL154W MutS homolog involved in chromosome exchange	Protein of the MutS family, forms a dimer with Msh4p that facilitates crossovers between homologs during meiosis; msh5-Y823H mutation confers tolerance to DNA alkylating agents; homologs present in C. elegans and humans
6620_at	1.10957	YDL155W	CLB3	YDL155W G(sub)2-specific B-type cyclin	B-type cyclin involved in cell cycle progression; activates Cdc28p to promote the G2/M transition; may be involved in DNA replication and spindle assembly; accumulates during S phase and G2, then targeted for ubiquitin-mediated degradation
6619_at	0.517632	YDL156W	---	YDL156W weak similarity to Pas7p	Hypothetical protein
6618_at	1.31951	YDL157C	---	YDL157C hypothetical protein	Hypothetical protein
6662_at	0.784584	YDL158C	---	YDL158C questionable ORF	---
6661_at	0.949342	YDL159W	STE7	YDL159W MEK homolog	Signal transducing MAP kinase kinase involved in pheromone response, where it phosphorylates Fus3p, and in the pseudohyphal/invasive growth pathway, through phosphorylation of Kss1p; phosphorylated by Ste11p, degraded by ubiquitin pathway
6660_at	0.917004	YDL160C	DHH1	YDL160C Putative RNA helicase of DEAD box family, required for Rap1p localization to telomeres	Cytoplasmic DExD/H-box helicase, stimulates mRNA decapping, coordinates distinct steps in mRNA function and decay, interacts with both the decapping and deadenylase complexes, may have a role in mRNA export and translation
6659_at	1.23114	YDL161W	ENT1	YDL161W strong similarity to hypothetical protein YLR206w and to human KIAA0171 protein	Epsin-like protein involved in endocytosis and actin patch assembly and functionally redundant with Ent2p; binds clathrin via a clathrin-binding domain motif at C-terminus
6658_at	1.03526	YDL162C	---	YDL162C hypothetical protein	---
6657_at	0.917004	YDL163W	---	YDL163W questionable ORF	---
6656_at	0.855595	YDL164C	CDC9	YDL164C DNA ligase	DNA ligase found in the nucleus and mitochondria, an essential enzyme that joins Okazaki fragments during DNA replication; also acts in nucleotide excision repair, base excision repair, and recombination
6655_at	1.1487	YDL165W	CDC36	YDL165W nuclear protein that negatively regulates basal transcription	Component of the CCR4-NOT complex, which has multiple roles in regulating mRNA levels including regulation of transcription and destabilizing mRNAs by deadenylation; basal transcription factor
6654_at	1.1487	YDL166C	FAP7	YDL166C weak similarity to Pyrococcus horikoshii hypothetical protein PHBJ019	Essential nuclear protein, involved in the oxidative stress response
6653_at	1.09051	YDL167C	NRP1	YDL167C Asparagine-rich protein	Protein of unknown function, rich in asparagine residues
6652_at	1.36604	YDL168W	SFA1	YDL168W Long-chain alcohol dehydrogenase (glutathione-dependent formaldehyde dehydrogenase)	Bifunctional enzyme containing both alcohol dehydrogenase and glutathione-dependent formaldehyde dehydrogenase activities, functions in formaldehyde detoxification and formation of long chain and complex alcohols, regulated by Hog1p-Sko1p
6651_at	1.7411	YDL169C	UGX2	YDL169C protein of unknown function	Protein of unknown function
6650_at	0.694959	YDL170W	UGA3	YDL170W zinc-finger transcription factor of the Zn(2)-Cys(6) binuclear cluster domain type	Transcriptional activator necessary for gamma-aminobutyrate (GABA)-dependent induction of GABA genes (such as UGA1, UGA2, UGA4); zinc-finger transcription factor of the Zn(2)-Cys(6) binuclear cluster domain type; localized to the nucleus
6649_at	0.615572	YDL171C	GLT1	YDL171C Glutamate synthase (NADPH)	NAD(+)-dependent glutamate synthase (GOGAT), synthesizes glutamate from glutamine and alpha-ketoglutarate; with Gln1p, forms the secondary pathway for glutamate biosynthesis from ammonia; expression regulated by nitrogen source
6648_at	0.90125	YDL172C	---	YDL172C questionable ORF	---
6647_at	0.615572	YDL173W	---	YDL173W hypothetical protein	Hypothetical protein
6646_at	1.68179	YDL174C	DLD1	YDL174C mitochondrial enzyme D-lactate ferricytochrome c oxidoreductase	D-lactate dehydrogenase, oxidizes D-lactate to pyruvate, transcription is heme-dependent, repressed by glucose, and derepressed in ethanol or lactate; located in the mitochondrial inner membrane
6645_at	1.05336	YDL175C	AIR2	YDL175C strong similarity to hypothetical protein YIL079c and weak similarity to cellular nucleic acid binding proteins	RING finger protein that interacts with the arginine methyltransferase Hmt1p; may regulate methylation of Npl3p, which modulates Npl3p function in mRNA processing and export; has similarity to Air1p
6644_at	1.6245	YDL176W	---	YDL176W hypothetical protein	Hypothetical protein
6643_at	1.29684	YDL177C	---	YDL177C similarity to hypothetical protein YCR059c	Hypothetical protein
6642_at	1.1487	YDL178W	DLD2	YDL178W D-Lactate Dehydrogenase (Cytochrome)	D-lactate dehydrogenase, located in the mitochondrial matrix
6641_at	0.982821	YDL179W	PCL9	YDL179W PHO85 cyclin	Cyclin, forms a functional kinase complex with Pho85p cyclin-dependent kinase (Cdk), expressed in late M/early G1 phase, activated by Swi5p
6685_at	1.20999	YDL180W	---	YDL180W hypothetical protein	Hypothetical protein
6684_at	1.86607	YDL181W	INH1	YDL181W ATPase inhibitor	Protein that inhibits ATP hydrolysis by the F1F0-ATP synthase, inhibitory function is enhanced by stabilizing proteins Stf1p and Stf2p; has similarity to Stf1p and both Inh1p and Stf1p exhibit the potential to form coiled-coil structures
6682_at	1.25266	YDL182W	LYS20	YDL182W homocitrate synthase, highly homologous to YDL131W	Homocitrate synthase isozyme, catalyzes the condensation of acetyl-CoA and alpha-ketoglutarate to form homocitrate, which is the first step in the lysine biosynthesis pathway; highly similar to the other isozyme, Lys21p
6683_g_at	1.29684	YDL182W	LYS20 /// LYS21	YDL182W homocitrate synthase, highly homologous to YDL131W	Homocitrate synthase isozyme, catalyzes the condensation of acetyl-CoA and alpha-ketoglutarate to form homocitrate, which is the first step in the lysine biosynthesis pathway; highly similar to the other isozyme, Lys21p /// Homocitrate synthase isozyme, catalyzes the condensation of acetyl-CoA and alpha-ketoglutarate to form homocitrate, which is the first step in the lysine biosynthesis pathway;…
6681_at	1.41421	YDL183C	---	YDL183C weak similarity to S.pombe hypothetical protein SPAC23H3	Hypothetical protein
6680_s_at	0.732043	YDL184C	RPL41A /// RPL41B	YDL184C Ribosomal protein L41A (YL41) (L47A)	Ribosomal protein L47 of the large (60S) ribosomal subunit, identical to Rpl41Bp and has similarity to rat L41 ribosomal protein; comprised of only 25 amino acids; rpl41a rpl41b double null mutant is viable /// Ribosomal protein L47 of the large (60S) ribosomal subunit, identical to Rpl41Ap and has similarity to rat L41 ribosomal protein; comprised of only 25 amino acids; rpl41a rpl41b double nul…
5922_s_at	1.1487	YDL184w-a	TFP1	YDL184w-a homing endonuclease with protein splicing activity	Vacuolar ATPase V1 domain subunit A containing the catalytic nucleotide binding sites; protein precursor undergoes self-catalyzed splicing to yield the extein Tfp1p and the intein Vde (PI-SceI), which is a site-specific endonuclease
6679_at	0.707107	YDL185W	TFP1	YDL185W encodes a protein with three regions (ABC) that is spliced to yield the extein AC and the intein B\; AC is a 69K vacuolar (H+)-ATPase, and B is a 50K site-specfic endonuclease named VDE (PI-SceI) that is homologous to HO. Cleavage is meiosis-specific and induces gene conversion at the TFP1 locus.	Vacuolar ATPase V1 domain subunit A containing the catalytic nucleotide binding sites; protein precursor undergoes self-catalyzed splicing to yield the extein Tfp1p and the intein Vde (PI-SceI), which is a site-specific endonuclease
6678_at	0.855595	YDL186W	---	YDL186W hypothetical protein	Hypothetical protein
6677_at	0.335643	YDL187C	---	YDL187C questionable ORF	---
6676_at	0.917004	YDL188C	PPH22	YDL188C serine-threonine protein phosphatase 2A	Catalytic subunit of protein phosphatase 2A, functionally redundant with Pph21p; methylated at C terminus; forms alternate complexes with several regulatory subunits; involved in signal transduction and regulation of mitosis
6674_at	1.05336	YDL189W	---	YDL189W hypothetical protein	---
6675_at	1.09051	YDL189W	RBS1	YDL189W hypothetical protein	Protein of unknown function, identified as a high copy suppressor of psk1 psk2 mutations that confer temperature-sensitivity for galactose utilization; proposed to bind single-stranded nucleic acids via its R3H domain
6673_at	1.01748	YDL190C	UFD2	YDL190C ubiquitin fusion degradation protein	Ubiquitin chain assembly factor (E4) that cooperates with a ubiquitin-activating enzyme (E1), a ubiquitin-conjugating enzyme (E2), and a ubiquitin protein ligase (E3) to conjugate ubiquitin to substrates; also functions as an E3
6672_s_at	0.784584	YDL191W	RPL35A /// RPL35B	YDL191W Ribosomal protein L35A	Protein component of the large (60S) ribosomal subunit, identical to Rpl35Bp and has similarity to rat L35 ribosomal protein /// Protein component of the large (60S) ribosomal subunit, identical to Rpl35Ap and has similarity to rat L35 ribosomal protein
6671_at	0.798298	YDL192W	ARF1	YDL192W ADP-ribosylation factor	ADP-ribosylation factor, GTPase of the Ras superfamily involved in regulation of coated formation vesicles in intracellular trafficking within the Golgi; functionally interchangeable with Arf2p
6670_at	1.05336	YDL193W	---	YDL193W similarity to N.crassa hypothetical 32 kDa protein	Protein required for cell viability
6669_at	0.949342	YDL194W	SNF3	YDL194W glucose transporter	Plasma membrane glucose sensor that regulates glucose transport; has 12 predicted transmembrane segments; long cytoplasmic C-terminal tail is required for low glucose induction of hexose transporter genes HXT2 and HXT4
6668_at	1.07177	YDL195W	SEC31	YDL195W involved in protein transport from endoplasmic reticulum to Golgi	Essential phosphoprotein component (p150) of the COPII coat of secretory pathway vesicles, in complex with Sec13p; required for ER-derived transport vesicle formation
6667_at	0.671286	YDL196W	---	YDL196W hypothetical protein	---
6666_at	1.25266	YDL197C	ASF2	YDL197C Anti-silencing protein that causes depression of silent loci when overexpressed	Anti-silencing protein that causes derepression of silent loci when overexpressed
6665_at	0.694959	YDL198C	GGC1	YDL198C high copy suppressor of abf2 lacking the HMG1-like mitochondrial HM protein\; putative mitochondrial carrier protein	Mitochondrial GTP/GDP transporter, essential for mitochondrial genome maintenance; has a role in mitochondrial iron transport; member of the mitochondrial carrier family; (putative) mitochondrial carrier protein
6664_at	1.10957	YDL199C	---	YDL199C similarity to sugar transporter proteins	Hypothetical protein
6663_at	1.07177	YDL200C	MGT1	YDL200C 6-O-methylguanine-DNA methylase	DNA repair methyltransferase (6-O-methylguanine-DNA methylase) involved in protection against DNA alkylation damage
6707_at	0.917004	YDL201W	TRM8	YDL201W strong similarity to human D1075-like protein	Subunit of a tRNA methyltransferase complex composed of Trm8p and Trm82p that catalyzes 7-methylguanosine modification of tRNA
6706_at	0.784584	YDL202W	MRPL11	YDL202W Mitochondrial ribosomal protein MRPL11 (YmL11)	Mitochondrial ribosomal protein of the large subunit
6705_at	1.29684	YDL203C	---	YDL203C similarity to Skt5p	Hypothetical protein
6704_at	1.29684	YDL204W	RTN2	YDL204W similarity to hypothetical protein YDR233c	Protein of unknown function; has similarity to mammalian reticulon proteins; member of the RTNLA (reticulon-like A) subfamily
6703_at	0.82645	YDL205C	HEM3	YDL205C phorphobilinogen deaminase (uroporphyrinogen synthase), the third step in heme biosynthesis	Phorphobilinogen deaminase, catalyzes the conversion of 4-porphobilinogen to hydroxymethylbilane, the third step in the heme biosynthetic pathway; localizes to both the cytoplasm and nucleus; expression is regulated by Hap2p-Hap3p
6702_at	1.18921	YDL206W	---	YDL206W weak similarity to transporter proteins	Hypothetical protein
6701_at	1.23114	YDL207W	GLE1	YDL207W Nuclear-export-signal (NES)-containing protein	Cytoplasmic nucleoporin required for polyadenylated RNA export but not for protein import; component of Nup82p nuclear pore subcomplex; contains a nuclear export signal
6700_at	0.771105	YDL208W	NHP2	YDL208W HMG-like nuclear protein	Nuclear protein related to mammalian high mobility group (HMG) proteins, essential for function of H/ACA-type snoRNPs, which are involved in 18S rRNA processing
6699_at	0.917004	YDL209C	CWC2	YDL209C similarity to hypothetical S. pombe protein	Protein involved in pre-mRNA splicing, component of a complex containing Cef1p; interacts with Prp19p; contains an RNA recognition motif; has similarity to S. pombe Cwf2p
6698_at	1.68179	YDL210W	UGA4	YDL210W GABA-specific transport protein	Permease that serves as a gamma-aminobutyrate (GABA) transport protein involved in the utilization of GABA as a nitrogen source; catalyzes the transport of putrescine and delta-aminolevulinic acid (ALA); localized to the vacuolar membrane
6697_at	1.03526	YDL211C	---	YDL211C similarity to hypothetical protein YNL176c	Hypothetical protein
6696_at	1.12896	YDL212W	SHR3	YDL212W Integral membrane component of the endoplasmic reticulum	Endoplasmic reticulum packaging chaperone, required for incorporation of amino acid permeases into COPII coated vesicles for transport to the cell surface
6695_at	0.659754	YDL213C	NOP6	YDL213C has an RNA recognition domain in the N-terminal region	Protein with similarity to hydrophilins, which are involved in the adaptive response to hyperosmotic conditions; computational analysis of large-scale protein-protein interaction data suggests a possible role in rRNA processing
6694_at	1.68179	YDL214C	PRR2	YDL214C strong similarity to putative protein kinase NPR1	Protein kinase with a possible role in MAP kinase signaling in the pheromone response pathway
6693_at	0.917004	YDL215C	GDH2	YDL215C NAD-dependent glutamate dehydrogenase	NAD(+)-dependent glutamate dehydrogenase, degrades glutamate to ammonia and alpha-ketoglutarate; expression sensitive to nitrogen catabolite repression and intracellular ammonia levels
6692_at	1.56917	YDL216C	RRI1	YDL216C similarity to Jun activation domain binding protein homologue of A. thaliana	Catalytic subunit of the COP9 signalosome (CSN) complex that acts as an isopeptidase in cleaving the ubiquitin-like protein Nedd8 from SCF ubiquitin ligases; metalloendopeptidase involved in the adaptation to pheromone signaling
6691_at	1.10957	YDL217C	TIM22	YDL217C Mitochondrial inner membrane protein involved in import of proteins of the ADP\/ATP carrier (AAC) family	Mitochondrial inner membrane protein involved in import of proteins of the ADP/ATP carrier (AAC) family
6690_at	0.949342	YDL218W	---	YDL218W weak similarity to hypothetical protein YNR061c	Hypothetical protein
6689_at	1.16878	YDL219W	DTD1	YDL219W strong similarity to S.equisimilis hypothetical protein	D-Tyr-tRNA(Tyr) deacylase, functions in protein translation, may affect nonsense suppression via alteration of the protein synthesis machinery; ubiquitous among eukaryotes
6688_at	1.31951	YDL219W	DTD1	YDL219W strong similarity to S.equisimilis hypothetical protein	D-Tyr-tRNA(Tyr) deacylase, functions in protein translation, may affect nonsense suppression via alteration of the protein synthesis machinery; ubiquitous among eukaryotes
6687_at	0.870551	YDL220C	CDC13	YDL220C binds to single-stranded TG1-3 telomere G-tails	Single stranded DNA-binding protein found at TG1-3 telomere G-tails; regulates telomere replication through recruitment of specific sub-complexes, but the essential function is telomere capping
6686_at	0.949342	YDL221W	---	YDL221W questionable ORF	---
6730_at	2.46229	YDL222C	FMP45	YDL222C strong similarity to hypothetical protein YNL194c and similarity to YML052w	The authentic, non-tagged protein was localized to the mitochondria; cell cortex protein; not required for growth on nonfermentable carbon sources; required for viability in stationary phase
6729_at	2.33755	YDL223C	HBT1	YDL223C weak similarity to mucin	Substrate of the Hub1p ubiquitin-like protein that localizes to the shmoo tip (mating projection); mutants are defective for mating projection formation, thereby implicating Hbt1p in polarized cell morphogenesis
6728_at	0.68302	YDL224C	WHI4	YDL224C Possible RNA binding protein. Homolog of Whi3.	Putative RNA binding protein and partially redundant Whi3p homolog that regulates the cell size requirement for passage through Start and commitment to cell division
6727_at	0.855595	YDL225W	SHS1	YDL225W similarity to Cdc11p, Cdc3p and human CDC10 protein	One of five related septins (Cdc3p, Cdc10p, Cdc11p, Cdc12p, Shs1p) that form a cortical filamentous collar at the mother-bud neck which is necessary for normal morphogenesis and cytokinesis
6726_at	1.34257	YDL226C	GCS1	YDL226C ADP-ribosylation factor GTPase-activating protein (ARF GAP)	ADP-ribosylation factor GTPase activating protein (ARF GAP), involved in ER-Golgi transport; shares functional similarity with Glo3p
6725_at	1.31951	YDL227C	HO	YDL227C Homothallic switching endonuclease	Site-specific endonuclease required for gene conversion at the MAT locus (homothallic switching) through the generation of a ds DNA break; expression restricted to mother cells in late G1 as controlled by Swi4p-Swi6p, Swi5p and Ash1p
6724_at	0.554785	YDL228C	---	YDL228C similarity to A.klebsiana glutamate dehydrogenase	---
6723_at	1.36604	YDL230W	PTP1	YDL230W phosphotyrosine-specific protein phosphatase	Phosphotyrosine-specific protein phosphatase that dephosphorylates a broad range of substrates in vivo, including Fpr3p; localized to the cytoplasm and the mitochondria
6722_at	0.82645	YDL231C	BRE4	YDL231C hypothetical protein	Zinc finger protein containing five transmembrane domains; null mutant exhibits strongly fragmented vacuoles and sensitivity to brefeldin A, a drug which is known to affect intracellular transport
6721_at	1	YDL232W	OST4	YDL232W 3.6-kDa protein, probably membrane-located	Subunit of the oligosaccharyltransferase complex of the ER lumen, which catalyzes asparagine-linked glycosylation of newly synthesized proteins; type I membrane protein of 36 residues that binds Stt3p and Ost3p together in a subcomplex
6720_at	1.31951	YDL233W	---	YDL233W hypothetical protein	Hypothetical protein
6719_at	1.6529	YDL234C	GYP7	YDL234C protein of unknown function	GTPase-activating protein for yeast Rab family members including: Ypt7p (most effective), Ypt1p, Ypt31p, and Ypt32p (in vitro); involved in vesicle mediated protein trafficking
6718_at	1.29684	YDL235C	YPD1	YDL235C Two-component phosphorelay intermediate	Phosphorelay intermediate protein, phosphorylated by the plasma membrane sensor Sln1p in response to osmotic stress and then in turn phosphorylates the response regulators Ssk1p in the cytosol and Skn7p in the nucleus
6717_at	1.12896	YDL236W	PHO13	YDL236W p-nitrophenyl phosphatase	Alkaline phosphatase specific for p-nitrophenyl phosphate, involved in dephosphorylation of histone II-A and casein
6716_at	1.29684	YDL237W	---	YDL237W hypothetical protein	Hypothetical protein
6715_at	1.31951	YDL238C	GUD1	YDL238C similarity to E.coli hypothetical protein and to chlorohydrolases	Guanine deaminase, a catabolic enzyme of the guanine salvage pathway producing xanthine and ammonia from guanine; activity is low in exponentially-growing cultures but expression is increased in post-diauxic and stationary-phase cultures
6714_at	1.41421	YDL239C	ADY3	YDL239C hypothetical protein	Protein required for spore wall formation, thought to mediate assembly of a Don1p-containing structure at the leading edge of the prospore membrane via interaction with spindle pole body components; potentially phosphorylated by Cdc28p
6713_at	1.18921	YDL240W	LRG1	YDL240W Protein similar to LIM-domain proteins and to rho\/rac GTPase-activating family of proteins	Putative GTPase-activating protein (GAP) involved in the Pkc1p-mediated signaling pathway that controls cell wall integrity; appears to specifically regulate 1,3-beta-glucan synthesis
6712_at	0.870551	YDL241W	---	YDL241W hypothetical protein	Hypothetical protein
6711_at	0.5	YDL242W	---	YDL242W strong similarity to hypothetical protein YPR079w	---
6710_at	1.29684	YDL243C	AAD16 /// AAD4	YDL243C Hypothetical aryl-alcohol dehydrogenase	Putative aryl-alcohol dehydrogenase with similarity to P. chrysosporium aryl-alcohol dehydrogenase; mutational analysis has not yet revealed a physiological role /// Putative aryl-alcohol dehydrogenase with similarity to P. chrysosporium aryl-alcohol dehydrogenase, involved in the oxidative stress response
6709_i_at	1.23114	YDL247W	MPH2	YDL247W strong similarity to sugar transport proteins	Alpha-glucoside permease, transports maltose, maltotriose, alpha-methylglucoside, and turanose; identical to Mph3p; encoded in a subtelomeric position in a region likely to have undergone duplication
3470_i_at	1.43893	YDL248W	COS5 /// COS7	YDL248W Protein with strong similarity to other subtelomerically-encoded proteins such as Cos5p, Ybr302p, Cos3p, Cos1p, Cos4p, Cos8p, Cos6p, Cos9p	Protein of unknown function, member of a family of conserved, often subtelomerically-encoded proteins /// Hypothetical protein /// Protein of unknown function, member of a family of conserved, often subtelomerically-encoded proteins
3471_f_at	1.46409	YDL248W	COS5 /// COS7	YDL248W Protein with strong similarity to other subtelomerically-encoded proteins such as Cos5p, Ybr302p, Cos3p, Cos1p, Cos4p, Cos8p, Cos6p, Cos9p	Protein of unknown function, member of a family of conserved, often subtelomerically-encoded proteins /// Protein of unknown function, member of a family of conserved, often subtelomerically-encoded proteins
6462_at	1.27456	YDR001C	NTH1	YDR001C neutral trehalase (alpha,alpha-trehalase)	Neutral trehalase, degrades trehalose; required for thermotolerance and may mediate resistance to other cellular stresses; may be phosphorylated by Cdc28p
6463_at	1	YDR002W	YRB1	YDR002W Yeast Ran Binder #1\; suppressor of FUS1\; homolog of mouse HTF9a and human RanBP1	Yeast Ran Binder #1; suppressor of FUS1; homolog of mouse HTF9a and human RanBP1; nuclear GTPase-activating protein for Ran
6464_at	1.51572	YDR003W	RCR2	YDR003W strong similarity to hypothetical protein YBR005w	Endoplasmic reticulum membrane protein with similarity to Rcr1p; C-terminal region can functionally replace the corresponding region of Rcr1p in conferring Congo Red resistance when overexpressed
6465_at	1.43893	YDR004W	RAD57	YDR004W RecA homolog (similar to DMC1, RAD51, and RAD55), interacts with Rad 55p by two-hybrid analysis	Protein that stimulates strand exchange by stabilizing the binding of Rad51p to single-stranded DNA; involved in the recombinational repair of double-strand breaks in DNA during vegetative growth and meiosis; forms heterodimer with Rad55p
6466_at	1.09051	YDR005C	MAF1	YDR005C required for sorting of Mod5p	Negative regulator of RNA polymerase III; component of several signaling pathways that repress polymerase III transcription in response to changes in cellular environment; targets the initiation factor TFIIIB
6467_at	0.965936	YDR006C	SOK1	YDR006C gene dosage suppressors of the conditional growth defect of several temperature-sensitive A kinase mutants	Protein whose overexpression suppresses the growth defect of mutants lacking protein kinase A activity; involved in cAMP-mediated signaling; localized to the nucleus; similar to the mouse testis-specific protein PBS13
6468_at	0.82645	YDR007W	TRP1	YDR007W n-(5'-phosphoribosyl)-anthranilate isomerase	Phosphoribosylanthranilate isomerase that catalyzes the third step in tryptophan biosynthesis; in 2004, the sequence of TRP1 from strain S228C was updated by changing the previously annotated internal STOP (TAA) to serine (TCA)
6469_at	0.694959	YDR008C	---	YDR008C questionable ORF	---
6470_at	1.48968	YDR009W	GAL3	YDR009W galactokinase	Transcriptional regulator involved in activation of the GAL genes in response to galactose; forms a complex with Gal80p and Gal4p to relieve inhibition by Gal80p; binds galactose and ATP but does not have galactokinase activity
6471_at	1.48968	YDR010C	---	YDR010C hypothetical protein	---
6472_at	0.840896	YDR011W	SNQ2	YDR011W ABC transporter	ABC transporter protein involved in multidrug resistance and resistance to singlet oxygen species
6473_i_at	0.50874	YDR012W	---	YDR012W Ribosomal protein L4B (L2B) (rp2) (YL2)	---
6474_at	0.90125	YDR013W	PSF1	YDR013W similarity to human hypothetical KIAA0186 protein	Subunit of the GINS complex (Sld5p, Psf1p, Psf2p, Psf3p), which binds to DNA replication origins and facilitates assembly of the DNA replication machinery
6475_at	2.07053	YDR014W	RAD61	YDR014W weak similarity to chicken neurofilament triplet M protein	Protein of unknown function; mutation confers radiation sensitivity
6476_at	2.18102	YDR015C	---	YDR015C hypothetical protein	---
6477_at	1.1487	YDR016C	DAD1	YDR016C hypothetical protein	Essential protein, component of the DASH complex, involved in spindle integrity and kinetochore function; interacts with Duo1p and Dam1p; localizes to intranuclear spindles and kinetochore
6478_at	0.949342	YDR017C	KCS1	YDR017C Shows homology to basic leucine zipper family of transcription factors	Inositol hexaphosphate kinase, phosphorylates inositol hexakisphosphate (InsP6) to diphosphoinositol polyphosphates, required for proper vacuole morphology and involved in salt stress response, contains two leucine heptad repeats
6479_at	0.870551	YDR018C	---	YDR018C strong similarity to hypothetical protein YBR042c	Hypothetical protein
6480_at	0.49141	YDR019C	GCV1	YDR019C glycine cleavage T protein (T subunit of glycine decarboxylase complex	T subunit of the mitochondrial glycine decarboxylase complex, required for the catabolism of glycine to 5,10-methylene-THF; expression is regulated by levels of levels of 5,10-methylene-THF in the cytoplasm
6481_at	0.517632	YDR020C	---	YDR020C weak similarity to uridine kinases and phosphoribulokinases	Hypothetical protein
6436_at	0.719467	YDR021W	FAL1	YDR021W DEAD-box protein, putative RNA helicase	Nucleolar protein required for maturation of 18S rRNA, member of the eIF4A subfamily of DEAD-box ATP-dependent RNA helicases
6437_at	0.545254	YDR022C	CIS1	YDR022C cik1 suppressor	Protein of unknown function that may be involved in microtubule organization; high-copy suppressor of CIK1 deletion
6438_at	0.812252	YDR023W	SES1	YDR023W seryl-tRNA synthetase	Cytosolic seryl-tRNA synthetase, class II aminoacyl-tRNA synthetase that aminoacylates tRNA(Ser), displays tRNA-dependent amino acid recognition which enhances discrimination of the serine substrate, interacts with peroxin Pex21p
6439_at	0.870551	YDR024W	---	YDR024W hypothetical protein	---
6440_at	1.23114	YDR026C	---	YDR026C strong similarity to DNA-binding protein Reb1p	Hypothetical protein
6441_at	1.27456	YDR027C	VPS54	YDR027C Loss Upsets Vacuole	Component of the GARP (Golgi-associated retrograde protein) complex, Vps51p-Vps52p-Vps53p-Vps54p, which is required for the recycling of proteins from endosomes to the late Golgi; potentially phosphorylated by Cdc28p
6442_at	1.36604	YDR028C	REG1	YDR028C regulatory subunit for protein phosphatase Glc7p	Regulatory subunit of type 1 protein phosphatase Glc7p, involved in negative regulation of glucose-repressible genes; involved in RNA processing
6443_at	0.64842	YDR029W	---	YDR029W hypothetical protein	---
6444_at	0.535887	YDR030C	RAD28	YDR030C Protein involved in the same pathway as Rad26p, has beta-transducin (WD-40) repeats	Protein involved in transcription-coupled repair nucleotide excision repair of UV-induced DNA lesions; homolog of human CSA protein
6445_at	1.23114	YDR031W	---	YDR031W hypothetical protein	Hypothetical protein
6446_at	1.20999	YDR032C	PST2	YDR032C strong similarity to S.pombe obr1	Protein of unknown function with similarity to members of a family of flavodoxin-like proteins; induced by oxidative stress in a Yap1p dependent manner; GFP-fusion protein localizes to the cytoplasm in a punctate pattern
6447_at	1.1487	YDR033W	MRH1	YDR033W strong similarity to putative heat shock protein YRO2	Protein that localizes primarily to the plasma membrane, also found at the nuclear envelope; has similarity to Hsp30p and Yro2p, which are induced during heat shock
6448_at	1.16878	YDR034C	LYS14	YDR034C Transcriptional activator of lysine pathway genes with 2-aminoadipate semialdehyde as co-inducer\; saccharopine reductase synthesis	Transcriptional activator involved in regulation of genes of the lysine biosynthesis pathway; requires 2-aminoadipate semialdehyde as co-inducer
6449_at	2.92817	YDR034W-B	---	YDR034W-B identified by SAGE expression analysis	Protein of unknown function; green fluorescent protein (GFP)-fusion protein localizes to the cell periphery
6450_at	0.949342	YDR035W	ARO3	YDR035W DAHP synthase\; a.k.a. phospho-2-dehydro-3-deoxyheptonate aldolase, phenylalanine-inhibited\; phospho-2-keto-3-deoxyheptonate aldolase\; 2-dehydro-3-deoxyphosphoheptonate aldolase\; 3-deoxy-D-arabine-heptulosonate-7-phosphate synthase	3-deoxy-D-arabino-heptulosonate-7-phosphate (DAHP) synthase, catalyzes the first step in aromatic amino acid biosynthesis and is feedback-inhibited by phenylalanine
6451_at	1.23114	YDR036C	EHD3	YDR036C similarity to enoyl CoA hydratase	Protein of unconfirmed function, plays an indirect role in endocytic membrane trafficking, member of a family of enoyl-CoA hydratase/isomerases
6452_at	0.771105	YDR037W	KRS1	YDR037W lysyl-tRNA synthetase	Lysyl-tRNA synthetase; also identified as a negative regulator of general control of amino acid biosynthesis
6453_at	0.784584	YDR038C	ENA1 /// ENA2 /// ENA5	YDR038C P-type ATPase involved in Na+ efflux	P-type ATPase sodium pump, involved in Na+ and Li+ efflux to allow salt tolerance /// P-type ATPase sodium pump, involved in Na+ efflux to allow salt tolerance; likely not involved in Li+ efflux /// Protein with similarity to P-type ATPase sodium pumps
6454_g_at	0.90125	YDR038C	ENA1 /// ENA2 /// ENA5	YDR038C P-type ATPase involved in Na+ efflux	P-type ATPase sodium pump, involved in Na+ and Li+ efflux to allow salt tolerance /// P-type ATPase sodium pump, involved in Na+ efflux to allow salt tolerance; likely not involved in Li+ efflux /// Protein with similarity to P-type ATPase sodium pumps
6455_s_at	0.564482	YDR039C	ENA1 /// ENA2 /// ENA5	YDR039C plasma membrane protein\; putative Na+ pump\; P-type ATPase	P-type ATPase sodium pump, involved in Na+ and Li+ efflux to allow salt tolerance /// P-type ATPase sodium pump, involved in Na+ efflux to allow salt tolerance; likely not involved in Li+ efflux /// Protein with similarity to P-type ATPase sodium pumps
6456_at	1.07177	YDR041W	RSM10	YDR041W weak similarity to bacterial ribosomal S10 proteins	Mitochondrial ribosomal protein of the small subunit, has similarity to E. coli S10 ribosomal protein; essential for viability, unlike most other mitoribosomal proteins
6457_at	1.36604	YDR042C	---	YDR042C hypothetical protein	Hypothetical protein
6458_at	0.855595	YDR043C	NRG1	YDR043C Suppressor of SNf	Transcriptional repressor that recruits the Cyc8p-Tup1p complex to promoters; mediates glucose repression and negatively regulates a variety of processes including filamentous growth and alkaline pH response
6413_at	0.694959	YDR044W	HEM13	YDR044W Coproporphyrinogen III oxidase	Coproporphyrinogen III oxidase, an oxygen requiring enzyme that catalyzes the sixth step in the heme biosynthetic pathway; localizes to the mitochondrial inner membrane; transcription is repressed by oxygen and heme (via Rox1p and Hap1p)
6414_at	1.05336	YDR045C	RPC11	YDR045C strong similarity to S.acidocaldarius transcription elongation factor tfs	RNA polymerase III subunit C11; mediates pol III RNA cleavage activity and is important for termination of transcription
6415_at	0.90125	YDR046C	BAP3	YDR046C Valine transporter	Amino acid permease involved in the uptake of cysteine, leucine, isoleucine and valine
6416_at	0.744839	YDR047W	HEM12	YDR047W uroporphyrinogen decarboxylase	Uroporphyrinogen decarboxylase, catalyzes the fifth step in the heme biosynthetic pathway; localizes to both the cytoplasm and nucleus; activity inhibited by Cu2+, Zn2+, Fe2+, Fe3+ and sulfhydryl-specific reagents
6417_at	0.287175	YDR048C	---	YDR048C questionable ORF	---
6418_at	1.16878	YDR049W	---	YDR049W similarity to C.elegans K06H7.3 protein	Hypothetical protein
6419_at	0.855595	YDR050C	TPI1	YDR050C triosephosphate isomerase	Triose phosphate isomerase, abundant glycolytic enzyme; mRNA half-life is regulated by iron availability; transcription is controlled by activators Reb1p, Gcr1p, and Rap1p through binding sites in the 5' non-coding region
6420_at	1.01748	YDR051C	---	YDR051C similarity to hypothetical A. thaliana protein BAC F7G19	Hypothetical protein
6421_at	1.05336	YDR052C	DBF4	YDR052C cyclin-like kinase required for late nuclear division	Regulatory subunit of Cdc7p-Dbf4p kinase complex, required for Cdc7p kinase activity and initiation of DNA replication; phosphorylates the Mcm2-7 family of proteins; cell cycle regulated
6422_at	0.784584	YDR053W	---	YDR053W questionable ORF	---
6423_at	1.10957	YDR054C	CDC34	YDR054C ubiquitin-conjugating enzyme, E2	Ubiquitin-conjugating enzyme or E2; together with Skp1p, Rbx1p, Cdc53p, and an F-box protein, forms a ubiquitin-protein ligase called the SCF complex which regulates cell cycle progression by targeting key substrates for degradation
6424_at	1.51572	YDR055W	PST1	YDR055W strong similarity to SPS2 protein	Cell wall protein that contains a putative GPI-attachment site; secreted by regenerating protoplasts; up-regulated by activation of the cell integrity pathway, as mediated by Rlm1p; upregulated by cell wall damage via disruption of FKS1
6425_at	1.36604	YDR056C	---	YDR056C hypothetical protein	Hypothetical protein
6426_at	0.757858	YDR057W	YOS9	YDR057W weak similarity to L.lactis mleR protein	Glycoprotein of the ER membrane involved in ER-to-Golgi transport of glycosylphosphatidylinositol (GPI)-anchored proteins; mutants are defective in ER-associated glycoprotein degradation
6427_at	1.34257	YDR058C	TGL2	YDR058C TriGlyceride Lipase	Protein with lipolytic activity towards triacylglycerols and diacylglycerols when expressed in E. coli; role in yeast lipid degradation is unclear
6428_at	1.34257	YDR059C	UBC5	YDR059C ubiquitin-conjugating enzyme	Ubiquitin-conjugating enzyme that mediates selective degradation of short-lived and abnormal proteins, central component of the cellular stress response; expression is heat inducible
6429_at	0.564482	YDR060W	MAK21	YDR060W similarity to mouse putative CCAAT binding factor CBF1 and CBF2	Constituent of 66S pre-ribosomal particles, required for large (60S) ribosomal subunit biogenesis; involved in nuclear export of pre-ribosomes; required for maintenance of dsRNA virus; homolog of human CAATT-binding protein
6430_at	1.34257	YDR061W	---	YDR061W similarity to E.coli modF and photorepair protein phrA	Mitochondrial protein, member of the ATP-binding cassette (ABC) transporter family; transcriptionally activated by Yrm1p along with genes involved in multidrug resistance
6431_at	0.671286	YDR062W	LCB2	YDR062W Probable component of serine palmitoyltransferase, which catalyzes the first step in biosynthesis of long-chain sphingolipids	Component of serine palmitoyltransferase, responsible along with Lcb1p for the first committed step in sphingolipid synthesis, which is the condensation of serine with palmitoyl-CoA to form 3-ketosphinganine
6432_at	1.18921	YDR063W	---	YDR063W weak similarity to glia maturation factor beta	Hypothetical protein
6433_at	0.812252	YDR064W	RPS13	YDR064W Ribosomal protein S13 (S27a) (YS15)	Protein component of the small (40S) ribosomal subunit; has similarity to E. coli S15 and rat S13 ribosomal proteins
6434_at	1.6529	YDR065W	---	YDR065W hypothetical protein	Hypothetical protein
6435_at	0.604997	YDR066C	---	YDR066C similarity to hypothetical protein YER139c	Hypothetical protein
6391_at	0.237336	YDR067C	---	YDR067C similarity to YNL099c	Cytoplasmic protein required for replication of Brome mosaic virus in S. cerevisiae, which is a model system for studying replication of positive-strand RNA viruses in their natural hosts
6392_at	0.757858	YDR068W	DOS2	YDR068W involved in genome stability	Protein of unknown function, green fluorescent protein (GFP)-fusion protein localizes to the cytoplasm
6393_at	1.36604	YDR069C	DOA4	YDR069C ubiquitin isopeptidase	Ubiquitin hydrolase, required for recycling ubiquitin from proteasome-bound ubiquitinated intermediates, acts at the late endosome/prevacuolar compartment to recover ubiquitin from ubiquitinated membrane proteins en route to the vacuole
6394_at	1.41421	YDR070C	---	YDR070C hypothetical protein	The authentic, non-tagged protein was localized to the mitochondria
6395_at	1.16878	YDR071C	PAA1	YDR071C similarity to O.aries arylalkylamine N-acetyltransferase	Polyamine acetyltransferase; acetylates polyamines such as putrescine, spermidine and spermine; may be involved in transcription and/or DNA replication via regulation of levels of polyamines bound to chromosomal DNA
6396_at	0.771105	YDR072C	IPT1	YDR072C inositolphosphotransferase 1	Inositolphosphotransferase 1, involved in synthesis of mannose-(inositol-P)2-ceramide (M(IP)2C), which is the most abundant sphingolipid in cells, mutation confers resistance to the antifungals syringomycin E and DmAMP1 in some growth media
6397_at	0.885768	YDR073W	SNF11	YDR073W component of SWI\/SNF global transcription activator complex	One of 11 subunits of the SWI/SNF chromatin remodeling complex involved in transcriptional regulation; interacts with a highly conserved 40-residue sequence of Snf2p
6398_at	1.48968	YDR074W	TPS2	YDR074W Trehalose-6-phosphate phosphatase	Phosphatase subunit of the trehalose-6-phosphate synthase/phosphatase complex, which synthesizes the storage carbohydrate trehalose; expression is induced by stress conditions and repressed by the Ras-cAMP pathway
6399_at	0.840896	YDR075W	PPH3	YDR075W protein phosphatase type 2A	Catalytic subunit of protein phosphatase; involved in activation of Gln3p, which is a transcription factor with a role in nitrogen utilization
6400_at	1.16878	YDR076W	RAD55	YDR076W RecA homolog (related to DMC1, RAD51, RAD57), interacts with Rad51p and Rad57p by two-hybrid analysis	Protein that stimulates strand exchange by stabilizing the binding of Rad51p to single-stranded DNA; involved in the recombinational repair of double-strand breaks in DNA during vegetative growth and meiosis; forms heterodimer with Rad57p
6401_at	1.20999	YDR077W	SED1	YDR077W putative cell surface glycoprotein	Major stress-induced structural GPI-cell wall glycoprotein in stationary-phase cells, associates with translating ribosomes, possible role in mitochondrial genome maintenance; ORF contains two distinct variable minisatellites
6402_at	0.840896	YDR078C	SHU2	YDR078C Preferential Use of Neither donor locus during mating type switching.	Protein of unassigned function involved in mutation suppression, important for error-free repair of spontaneous and induced DNA lesions to protect the genome from mutation; associates with Shu1p, Psy3p, and Csm2p
6403_at	1.1487	YDR079W	PET100	YDR079W cytochrome c oxidase-specific assembly factor	Chaperone that specifically facilitates the assembly of cytochrome c oxidase, located in the mitochondrial inner membrane
6404_at	0.90125	YDR080W	VPS41	YDR080W vacuolar protein sorting	Vacuolar membrane protein that is a subunit of the homotypic vacuole fusion and vacuole protein sorting (HOPS) complex; essential for membrane docking and fusion at the Golgi-to-endosome and endosome-to-vacuole stages of protein transport
6405_at	0.965936	YDR081C	PDC2	YDR081C Asparagine and serine-rich protein	Transcription factor required for the synthesis of the glycolytic enzyme pyruvate decarboxylase, required for high level expression of both the THI and the PDC genes
6406_at	1.23114	YDR082W	STN1	YDR082W Involved in telemere length regulation, may be functional in telemere metabolism during late S phase	Telomere end-binding and capping protein, plays a key role with Pol12p in linking telomerase action with completion of lagging strand synthesis, and in a regulatory step required for telomere capping
6407_at	0.982821	YDR083W	RRP8	YDR083W similarity to hypothetical S.pombe protein	Protein involved in rRNA processing; involved in pre-rRNA cleavage at site A2; mutation is synthetically lethal with a gar1 mutation
6408_at	1.16878	YDR084C	---	YDR084C similarity to hypothetical C.elegans protein	Integral membrane protein localized to vesicles along with the v-SNARE Tlg2p; green fluorescent protein (GFP)-fusion protein localizes to the cytoplasm in a punctate pattern
6409_at	1.09051	YDR085C	AFR1	YDR085C coordinates regulation of alpha-factor receptor signalling and induction of morphogenesis during conjugation	Alpha-factor pheromone receptor regulator, negatively regulates pheromone receptor signaling; required for normal mating projection (shmoo) formation; interacts with Cdc12p
6410_at	0.982821	YDR086C	SSS1	YDR086C endoplasmic reticulum protein that is part of the Sec61 trimeric complex and the Ssh1 trimeric complex	Subunit of the Sec61p translocation complex (Sec61p-Sss1p-Sbh1p) that forms a channel for passage of secretory proteins through the endoplasmic reticulum membrane, and of the Ssh1p complex (Ssh1p-Sbh2p-Sss1p); interacts with Ost4p and Wbp1p
6411_at	0.694959	YDR087C	RRP1	YDR087C involved in processing rRNA precursor species to mature rRNAs	Essential evolutionarily conserved nucleolar protein necessary for biogenesis of 60S ribosomal subunits and processing of pre-rRNAs to mature rRNAs, associated with several distinct 66S pre-ribosomal particles
6412_at	0.757858	YDR088C	SLU7	YDR088C involved in 3' splice site choices and 2nd step of splicing	Protein involved in 3' splice site choices, acts in concert with Prp18p during the 2nd step of splicing
6368_at	0.659754	YDR089W	---	YDR089W weak similarity to Streptococcus transposase	Hypothetical protein
6369_at	1.23114	YDR090C	---	YDR090C weak similarity to YRO2 protein	Hypothetical protein
6370_at	0.949342	YDR091C	RLI1	YDR091C strong similarity to human RNase L inhibitor and M.jannaschii ABC transporter protein	Essential iron-sulfur protein required for ribosome biogenesis and translation initiation; facilitates binding of a multifactor complex (MFC) of translation initiation factors to the small ribosomal subunit; predicted ABC family ATPase
6371_at	1.07177	YDR092W	UBC13	YDR092W ubiquitin-conjugating enzyme	Ubiquitin-conjugating enzyme involved in the error-free DNA postreplication repair pathway; interacts with Mms2p to assemble ubiquitin chains at the Ub Lys-63 residue; DNA damage triggers redistribution from the cytoplasm to the nucleus
6373_g_at	0.885768	YDR093W	DNF2	YDR093W similarity to P.falciparum ATPase 2	Non-essential P-type ATPase that is a potential aminophospholipid translocase, localizes to the plasma membrane and late exocytic or early endocytic membranes, likely involved in protein transport; potential Cdc28p substrate
6372_at	1.25266	YDR093W	DNF2	YDR093W similarity to P.falciparum ATPase 2	Non-essential P-type ATPase that is a potential aminophospholipid translocase, localizes to the plasma membrane and late exocytic or early endocytic membranes, likely involved in protein transport; potential Cdc28p substrate
6374_at	0.757858	YDR094W	---	YDR094W questionable ORF	---
6375_at	0.840896	YDR095C	---	YDR095C hypothetical protein	---
6376_at	1.27456	YDR096W	GIS1	YDR096W putative zinc finger protein	Transcriptional factor, involved in the expression of genes during nutrient limitation; also involved in the negative regulation of DPP1 and PHR1
6377_at	1.46409	YDR097C	MSH6	YDR097C Homolog of the human GTBP protein, forms a complex with Msh2p to repair both single-base and insertion-deletion mispairs, redundant with Msh3p in repair of insertion-deletion mispairs	Protein required for mismatch repair in mitosis and meiosis, forms a complex with Msh2p to repair both single-base & insertion-deletion mispairs; potentially phosphorylated by Cdc28p
6378_at	0.917004	YDR098C	GRX3	YDR098C similarity to Legionella glutaredoxin-like protein	Hydroperoxide and superoxide-radical responsive glutathione-dependent oxidoreductase; monothiol glutaredoxin subfamily member along with Grx4p and Grx5p; protects cells from oxidative damage
6379_at	1.20999	YDR099W	BMH2	YDR099W Homolog of mammalian 14-3-3 proteins	14-3-3 protein, minor isoform; binds proteins and DNA, involved in regulation of many processes including exocytosis and vesicle transport, Ras/MAPK signaling during pseudohyphal development, rapamycin-sensitive signaling, and others
6380_at	0.933033	YDR100W	---	YDR100W similarity to Dictyostelium development-specific membrane protein	Tlg2-Vesicle Protein of 15 kDa; integral membrane vesicle protein
6381_at	0.744839	YDR101C	ARX1	YDR101C weak similarity to proliferation-associated protein	Protein associated with the ribosomal export complex
6382_at	0.949342	YDR102C	---	YDR102C hypothetical protein	---
6383_at	0.707107	YDR103W	STE5	YDR103W Protein of the pheromone pathway	Scaffold protein that, in response to pheromone, shuttles from the nucleus to the plasma membrane and assembles kinases Ste11p, Ste7p, and Fus3p into a specific signaling complex; active oligomeric form interacts with Ste4p-Ste18p complex
6384_at	1.36604	YDR104C	SPO71	YDR104C hypothetical protein	Meiosis-specific protein of unknown function, required for spore wall formation during sporulation; dispensable for both nuclear divisions during meiosis
6385_at	0.965936	YDR105C	TMS1	YDR105C similarity to mouse hypothetical protein	Vacuolar membrane protein of unknown function that is conserved in mammals; predicted to contain eleven transmembrane helices; interacts with Pdr5p, a protein involved in multidrug resistance
6386_at	0.771105	YDR106W	ARP10	YDR106W Actin-related protein	Actin-related protein
6387_at	1.34257	YDR107C	---	YDR107C strong similarity to Emp70 protein	multispanning membrane protein
6388_at	1.05336	YDR108W	GSG1	YDR108W Probably has role late in meiosis following DNA replication	Subunit of TRAPP (transport protein particle), a multi-subunit complex involved in targeting and/or fusion of ER-to-Golgi transport vesicles with their acceptor compartment; protein has late meiotic role, following DNA replication
6389_at	1.7411	YDR109C	---	YDR109C similarity to Mpa43p	Hypothetical protein
6390_at	0.982821	YDR110W	FOB1	YDR110W DNA replication fork blocking protein	Nucleolar protein required for DNA replication fork blocking and recombinational hotspot activities; binds to the replication fork barrier site in the rDNA region; related to retroviral integrases
6346_at	0.933033	YDR111C	---	YDR111C strong similarity to alanine transaminase	Putative alanine transaminase (glutamic pyruvic transaminase)
6347_at	0.554785	YDR112W	---	YDR112W questionable ORF	---
6348_at	1.25266	YDR113C	PDS1	YDR113C 42-kDa nuclear protein	Securin that inhibits anaphase by binding separin Esp1p, also blocks cyclin destruction and mitotic exit, essential for cell cycle arrest in mitosis in the presence of DNA damage or aberrant mitotic spindles; also present in meiotic nuclei
6349_at	0.90125	YDR114C	---	YDR114C questionable ORF	---
6350_at	0.933033	YDR115W	---	YDR115W similarity to bacterial ribosomal L34 proteins	Putative mitochondrial ribosomal protein of the large subunit, has similarity to E. coli L34 ribosomal protein; required for respiratory growth, as are most mitochondrial ribosomal proteins
6351_at	1.01748	YDR116C	MRPL1	YDR116C similarity to bacterial ribosomal L1 proteins	Mitochondrial ribosomal protein of the large subunit
6352_at	0.982821	YDR117C	---	YDR117C similarity to mouse ligatin, a trafficking receptor for phosphoglycoproteins	Hypothetical protein
6353_at	0.870551	YDR118W	APC4	YDR118W subunit of the anaphase promoting complex (APC)	Subunit of the Anaphase-Promoting Complex/Cyclosome (APC/C), which is a ubiquitin-protein ligase required for degradation of anaphase inhibitors, including mitotic cyclins, during the metaphase/anaphase transition
6354_at	0.719467	YDR119W	---	YDR119W similarity to B.subtilis tetracyclin resistance	Hypothetical protein
6355_at	0.933033	YDR120C	TRM1	YDR120C N2,N2-dimethylguanosine-specific tRNA methyltransferase	tRNA methyltransferase, localizes to both the nucleus and mitochondrion to produce the modified base N2,N2-dimethylguanosine in tRNAs in both compartments
6356_at	1.12896	YDR121W	DPB4	YDR121W weak similarity to YNC2beta protein	Shared subunit of DNA polymerase epsilon and of ISW2/yCHRAC chromatin accessibility complex; involved in both chromosomal DNA replication and in inheritance of telomeric silencing
6357_at	1.03526	YDR122W	KIN1	YDR122W Serine\/threonine protein kinase	Serine/threonine protein kinase involved in regulation of exocytosis; localizes to the cytoplasmic face of the plasma membrane; closely related to Kin2p
6358_at	0.535887	YDR123C	INO2	YDR123C helix-loop-helix protein	Component of the heteromeric Ino2p/Ino4p basic helix-loop-helix transcription activator that binds inositol/choline-responsive elements (ICREs), required for derepression of phospholipid biosynthetic genes in response to inositol depletion
6359_at	0.90125	YDR124W	---	YDR124W hypothetical protein	Hypothetical protein
6360_at	0.784584	YDR125C	ECM18	YDR125C ExtraCellular Mutant	Protein of unknown function, similar to Rlp24p
6361_at	1.20999	YDR126W	SWF1	YDR126W similarity to hypothetical protein YLR246w and YOL003c	Protein essential for spore wall formation
6362_at	0.840896	YDR127W	ARO1	YDR127W pentafunctional arom polypeptide (contains: 3-dehydroquinate synthase, 3-dehydroquinate dehydratase (3-dehydroquinase), shikimate 5-dehydrogenase, shikimate kinase, and epsp synthase)	Pentafunctional arom protein, catalyzes steps 2 through 6 in the biosynthesis of chorismate, which is a precursor to aromatic amino acids
6363_at	1.5966	YDR128W	---	YDR128W weak similarity to Sec27p, YMR131c and human retinoblastoma-binding protein	Hypothetical protein
6364_at	0.965936	YDR129C	SAC6	YDR129C fibrim homolog (actin-filament bundling protein)	Fimbrin, actin-bundling protein; cooperates with Scp1p (calponin/transgelin) in the organization and maintenance of the actin cytoskeleton
6365_at	1.01748	YDR130C	FIN1	YDR130C weak similarity to sea urchin myosin heavy chain	Basic protein with putative coiled-coil regions that comprises a filament between spindle pole bodies; self-assembles into filaments with a diameter of approximately 10 nm; potential Cdc28p substrate
6366_at	1.27456	YDR131C	---	YDR131C similarity to hypothetical protein YJL149w	Hypothetical protein
6367_at	1.1487	YDR132C	---	YDR132C strong similarity to hypothetical protein YLR108c	Hypothetical protein
6323_at	0.784584	YDR133C	---	YDR133C questionable ORF	Hypothetical protein
6324_g_at	1.12896	YDR133C	---	YDR133C questionable ORF	Hypothetical protein
6325_at	1.36604	YDR135C	YCF1	YDR135C Metal resistance protein with similarity to human cystic fibrosis protein CFTR and multidrug resistance proteins	Vacuolar glutathione S-conjugate transporter of the ATP-binding cassette family, has a role in detoxifying metals such as cadmium, mercury, and arsenite; also transports unconjugated bilirubin; similar to human cystic fibrosis protein CFTR
6326_at	0.671286	YDR136C	---	YDR136C questionable ORF	---
6327_at	1.09051	YDR137W	RGP1	YDR137W Reduced growth phenotype	Subunit of a Golgi membrane exchange factor (Ric1p-Rgp1p) that catalyzes nucleotide exchange on Ypt6p
6328_at	1.29684	YDR138W	HPR1	YDR138W Hyperrecombination protein that suppresses intrachromosomal excision recombination	Subunit of THO/TREX, related complexes that couple transcription elongation with mitotic recombination and elongation with mRNA metabolism and export, subunit of an RNA Pol II complex; regulates lifespan; similar to Top1p
6329_at	0.917004	YDR139C	RUB1	YDR139C ubiquitin-like protein	Ubiquitin-like protein with similarity to mammalian NEDD8; conjugation (neddylation) substrates include the cullins Cdc53p, Rtt101p, and Cul3p; activated by Ula1p and Uba3p (E1 enzyme pair); conjugation mediated by Ubc12p (E2 enzyme)
6330_at	1.07177	YDR139C	RUB1	YDR139C ubiquitin-like protein	Ubiquitin-like protein with similarity to mammalian NEDD8; conjugation (neddylation) substrates include the cullins Cdc53p, Rtt101p, and Cul3p; activated by Ula1p and Uba3p (E1 enzyme pair); conjugation mediated by Ubc12p (E2 enzyme)
6331_at	1.01748	YDR140W	---	YDR140W weak similarity H.influenzae protoporphyrinogen oxidase (hemK) homolog	Putative S-adenosylmethionine-dependent methyltransferase of the seven beta-strand family; methylates release factor eRF1 (Sup45p) in vitro
6332_at	1.12896	YDR141C	DOP1	YDR141C hypothetical protein	Protein of unknown function, essential for viability, involved in establishing cellular polarity and morphogenesis; green fluorescent protein (GFP)-fusion protein localizes to the cytoplasm in a punctate pattern
6333_at	0.917004	YDR142C	PEX7	YDR142C Member of beta-transducin-related (WD-40) protein family	Peroxisomal signal receptor for the N-terminal nonapeptide signal (PTS2) of peroxisomal matrix proteins; WD repeat protein; defects in human homolog cause lethal rhizomelic chondrodysplasia punctata (RCDP)
6334_at	0.965936	YDR143C	SAN1	YDR143C mating-type regulation protein	Ubiquitin-protein ligase, controls turnover of a specific class of unstable nuclear proteins including Sir4p but not Sir2p or Sir3p; san1 mutations suppress sir4, spt16, and cdc68 mutations, suggesting a role in chromatin silencing
6335_at	1.01748	YDR144C	MKC7	YDR144C aspartyl protease related to Yap3p	GPI-anchored aspartyl protease (yapsin) involved in protein processing; shares functions with Yap3p and Kex2p
6336_at	0.812252	YDR145W	TAF12	YDR145W TFIID subunit	Subunit (61/68 kDa) of TFIID and SAGA complexes, involved in RNA polymerase II transcription initiation and in chromatin modification, similar to histone H2A
6337_at	1.16878	YDR146C	SWI5	YDR146C transcriptional activator	Transcription factor that activates transcription of genes expressed in G1 phase and at the G1/M boundary; localization to the nucleus occurs during G1 and appears to be regulated by phosphorylation by Cdc28p kinase
6338_at	1.03526	YDR147W	EKI1	YDR147W Ethanolamine Kinase	Ethanolamine kinase, primarily responsible for phosphatidylethanolamine synthesis via the CDP-ethanolamine pathway; also exhibits choline kinase activity
6339_at	1.20999	YDR148C	KGD2	YDR148C dihydrolipoyl transsuccinylase component of alpha-ketoglutarate dehydrogenase complex in mitochondria	Dihydrolipoyl transsuccinylase, a component of the mitochondrial alpha-ketoglutarate dehydrogenase complex, which catalyzes a step in the tricarboxylic acid (TCA) cycle, the oxidative decarboxylation of alpha-ketoglutarate to succinyl-CoA
6340_at	0.771105	YDR149C	---	YDR149C questionable ORF	---
6341_at	1.29684	YDR150W	NUM1	YDR150W Protein with variable number of tandem repeats of a 64 amino-acid polypeptide, potential Ca2+-binding site, and pleckstrin homology domain	Protein required for nuclear migration, localizes to the mother cell cortex and the bud tip; may mediate interactions of dynein and cytoplasmic microtubules with the cell cortex
6342_at	1.31951	YDR151C	CTH1	YDR151C member of the CCCH zinc finger protein family that has two or more repeats of a novel zinc finger motif consisting of Cys and His residues in the form Cx8Cx5Cx3H [where x is a variable amino acid (aa)]	Member of the CCCH zinc finger family; has similarity to mammalian Tis11 protein, which activates transcription and also has a role in mRNA degradation; may function with Tis11p in iron homeostasis
6343_at	0.885768	YDR152W	GIR2	YDR152W weak similarity to C.elegans hypothetical protein CET26E3	Highly-acidic cytoplasmic RWD domain-containing protein of unknown function, sensitive to proteolysis, N-terminal region has high content of acidic amino acid residues, putative IUP (intrinsically unstructured protein)
6344_at	0.812252	YDR153C	ENT5	YDR153C hypothetical protein	Protein containing an N-terminal epsin-like domain involved in clathrin recruitment and traffic between the Golgi and endosomes; associates with the clathrin adaptor Gga2p, clathrin adaptor complex AP-1, and clathrin
6345_at	0.82645	YDR154C	CPR1	YDR154C questionable ORF	Cytoplasmic peptidyl-prolyl cis-trans isomerase (cyclophilin), catalyzes the cis-trans isomerization of peptide bonds N-terminal to proline residues; binds the drug cyclosporin A
6300_g_at	0.885768	YDR154C	CPR1	YDR154C questionable ORF	Cytoplasmic peptidyl-prolyl cis-trans isomerase (cyclophilin), catalyzes the cis-trans isomerization of peptide bonds N-terminal to proline residues; binds the drug cyclosporin A
6301_at	0.965936	YDR155C	CPR1	YDR155C cyclophilin peptidyl-prolyl cis-trans isomerase	Cytoplasmic peptidyl-prolyl cis-trans isomerase (cyclophilin), catalyzes the cis-trans isomerization of peptide bonds N-terminal to proline residues; binds the drug cyclosporin A
6302_at	0.933033	YDR156W	RPA14	YDR156W RNA polymerase I subunit A14	RNA polymerase I subunit A14
6303_at	0.732043	YDR157W	RPA14	YDR157W questionable ORF	RNA polymerase I subunit A14
6304_at	0.812252	YDR158W	HOM2	YDR158W aspartic beta semi-aldehyde dehydrogenase	Aspartic beta semi-aldehyde dehydrogenase, catalyzes the second step in the common pathway for methionine and threonine biosynthesis; expression regulated by Gcn4p and the general control of amino acid synthesis
6305_at	1	YDR159W	SAC3	YDR159W Leucine permease transcriptional regulator	Nuclear pore-associated protein, forms a complex with Thp1p that is involved in transcription and in mRNA export from the nucleus
6306_at	1.03526	YDR160W	SSY1	YDR160W Ssy1p controls expression of several transporter genes, including BAP2, TAT1, PTR2 and YDR046c	Component of the SPS plasma membrane amino acid sensor system (Ssy1p-Ptr3p-Ssy5p), which senses external amino acid concentration and transmits intracellular signals that result in regulation of expression of amino acid permease genes
6307_at	0.784584	YDR161W	---	YDR161W protein phosphatase Two C-Interacting protein	interacts with PP2C
6308_at	1.1487	YDR162C	NBP2	YDR162C Nap1p-binding protein	Protein involved in the HOG (high osmolarity glycerol) pathway, negatively regulates Hog1p by recruitment of phosphatase Ptc1p the Pbs2p-Hog1p complex, found in the nucleus and cytoplasm, contains an SH3 domain that binds Pbs2p
6309_at	1.05336	YDR163W	CWC15	YDR163W weak similarity to S.pombe hypothetical protein	Non-essential protein involved in pre-mRNA splicing, component of a complex containing Cef1p; has similarity to S. pombe Cwf15p
6310_at	0.90125	YDR164C	SEC1	YDR164C Hydrophilic protein involved at the late stage of secretion	Sm-like protein involved in docking and fusion of exocytic vesicles through binding to assembled SNARE complexes at the membrane; localization to sites of secretion (bud neck and bud tip) is dependent on SNARE function
6311_at	0.719467	YDR165W	TRM82	YDR165W weak similarity to hypothetical C.elegans protein	Subunit of a tRNA methyltransferase complex composed of Trm8p and Trm82p that catalyzes 7-methylguanosine modification of tRNA
6312_at	1.20999	YDR166C	SEC5	YDR166C 107 kDa component of the Exocyst complex\; required for exocytosis.	Essential 107kDa subunit of the exocyst complex (Sec3p, Sec5p, Sec6p, Sec8p, Sec10p, Sec15p, Exo70p, and Exo84p), which has the essential function of mediating polarized targeting of secretory vesicles to active sites of exocytosis
6313_at	1	YDR167W	TAF10	YDR167W TFIID subunit	Subunit (145 kDa) of TFIID and SAGA complexes, involved in RNA polymerase II transcription initiation and in chromatin modification
6314_at	0.732043	YDR168W	CDC37	YDR168W Cell cycle protein necessary for passage through START	Essential Hsp90p co-chaperone; necessary for passage through the START phase of the cell cycle
6315_at	1.03526	YDR169C	STB3	YDR169C Binds Sin3p in two-hybrid assay	Protein that binds Sin3p in a two-hybrid assay
6316_at	0.982821	YDR170C	SEC7	YDR170C Guanine nucleotide exchange protein for ARF	Guanine nucleotide exchange factor (GEF) for ADP ribosylation factors involved in proliferation of the Golgi, intra-Golgi transport and ER-to-Golgi transport; found in the cytoplasm and on Golgi-associated coated vesicles
6317_at	1.6245	YDR171W	HSP42	YDR171W Similar to HSP26\; expression is regulated by stress conditions	Small cytosolic stress-induced chaperone that forms barrel-shaped oligomers and suppresses the aggregation of non-native proteins; oligomer dissociation is not required for function; involved in cytoskeleton reorganization after heat shock
6318_at	1	YDR172W	SUP35	YDR172W putative translation factor	Translation termination factor eRF3; altered protein conformation creates the [PSI(+)] prion, a dominant cytoplasmically inherited protein aggregate that alters translational fidelity and creates a nonsense suppressor phenotype
6319_at	1.38992	YDR173C	ARG82	YDR173C Regulator of arginine-responsive genes with ARG80 and ARG81	Protein involved in regulation of arginine-responsive and Mcm1p-dependent genes; has a dual-specificity inositol polyphosphate kinase activity required for regulation of phosphate- and nitrogen-responsive genes
6320_at	0.757858	YDR174W	HMO1	YDR174W Non-histone protein	Chromatin associated high mobility group (HMG) family member involved in genome maintenance; rDNA-binding component of the Pol I transcription system; associates with a 5'-3' DNA helicase and Fpr1p, a prolyl isomerase
6321_at	1.07177	YDR175C	RSM24	YDR175C similarity to S.pombe hypothetical protein SPAC2F7.15	Mitochondrial ribosomal protein of the small subunit
6322_at	1.16878	YDR176W	NGG1	YDR176W transcription factor\; genetic and mutant analyses suggest that Ngg1p (Ada3p) is part of two transcriptional adaptor\/HAT (histone acetyltransferase complexes, the 0.8 MD ADA complex and the 1.8 MD SAGA complex	Transcriptional regulator involved in glucose repression of Gal4p-regulated genes; component of transcriptional adaptor and histone acetyltransferase complexes, the ADA complex, the SAGA complex, and the SLIK complex
6278_at	1.25266	YDR177W	UBC1	YDR177W ubiquitin-conjugating enzyme	Ubiquitin-conjugating enzyme that mediates selective degradation of short-lived and abnormal proteins; plays a role in vesicle biogenesis and ER-associated protein degradation (ERAD); component of the cellular stress response
6279_at	1.34257	YDR178W	SDH4	YDR178W succinate dehydrogenase membrane anchor subunit	Membrane anchor subunit of succinate dehydrogenase (Sdh1p, Sdh2p, Sdh3p, Sdh4p), which couples the oxidation of succinate to the transfer of electrons to ubiquinone
6280_at	0.694959	YDR179C	CSN9	YDR179C hypothetical protein	Subunit of the Cop9 signalosome, which is required for deneddylation, or removal of the ubiquitin-like protein Rub1p from Cdc53p (cullin); involved in adaptation to pheromone signaling
6281_at	0.707107	YDR179W-A	---	YDR179W-A hypothetical protein	Hypothetical protein
6282_at	1.05336	YDR180W	SCC2	YDR180W Sister chromatid cohesion protein	Putative protein kinase and subunit of cohesin loading factor (Scc2p-Scc4p), a complex required for the loading of cohesin complexes onto chromosomes; involved in establishing sister chromatid cohesion during DSB repair via histone H2AX
6283_at	1.18921	YDR181C	SAS4	YDR181C Involved in silencing at telomeres, HML and HMR	Subunit of the SAS complex (Sas2p, Sas4p, Sas5p), which acetylates free histones and nucleosomes and regulates transcriptional silencing; required for the HAT activity of Sas2p
6284_at	1.09051	YDR182W	CDC1	YDR182W Protein that affects bud emergence, intrachromosomal recombination, and nuclear division	Putative membrane protein of unknown function involved in Mn2+ homeostasis; mutants display actin and general growth defects, heterogeneous cell cycle arrests, and pleiotropic defects in cell cycle progression and organelle distribution
6285_at	1.12896	YDR183W	PLP1	YDR183W weak similarity to thioredoxin	Protein with a possible role in folding of beta-tubulin; has similarity to phosducins, which are GTPase inhibitors
6286_at	0.719467	YDR184C	ATC1	YDR184C Aip Three Complex\; interacts with AIP3, localized to the nucleus	Nuclear protein, possibly involved in regulation of cation stress responses and/or in the establishment of bipolar budding pattern
6287_at	1.23114	YDR185C	---	YDR185C strong similarity to Msf1p	Hypothetical protein
6288_at	1.71119	YDR186C	---	YDR186C hypothetical protein	Hypothetical protein
6289_at	0.732043	YDR187C	---	YDR187C questionable ORF	---
6290_at	1.25266	YDR188W	CCT6	YDR188W Cytoplasmic chaperonin of the Cct ring complex (previously called TCP1 or TRiC), distantly related to Tcp1p and to Hsp60	Subunit of the cytosolic chaperonin Cct ring complex, related to Tcp1p, essential protein that is required for the assembly of actin and tubulins in vivo; contains an ATP-binding motif
6291_at	1.10957	YDR189W	SLY1	YDR189W Hydrophilic suppressor of ypt1 involved in vesicle trafficking between ER and Golgi	Hydrophilic protein involved in vesicle trafficking between the ER and Golgi; SM (Sec1/Munc-18) family protein that binds the tSNARE Sed5p and stimulates its assembly into a trans-SNARE membrane-protein complex
6292_at	1.01748	YDR190C	RVB1	YDR190C strong similarity to TATA-binding protein-interacting protein 49 - rat	Essential protein involved in transcription regulation; component of chromatin remodeling complexes; required for assembly and function of the INO80 complex; member of the RUVB-like protein family
6293_at	0.435275	YDR191W	HST4	YDR191W Homolog of SIR2	Member of the Sir2 family of NAD(+)-dependent protein deacetylases; involved along with Hst3p in silencing at telomeres, cell cycle progression, radiation resistance, genomic stability and short-chain fatty acid metabolism
6294_at	0.545254	YDR192C	NUP42	YDR192C nucleoporin	Subunit of the nuclear pore complex (NPC) that localizes exclusively to the cytoplasmic side; involved in RNA export, most likely at a terminal step; interacts with Gle1p
6295_at	0.64842	YDR193W	---	YDR193W questionable ORF	---
6296_at	0.917004	YDR194C	MSS116	YDR194C Mitochondrial RNA helicase of the DEAD box family	DEAD-box protein required for efficient splicing of mitochondrial Group I and II introns; presumed RNA helicase due to DEAD-box motif
6297_at	1.01748	YDR195W	REF2	YDR195W RNA-binding protein involved in cleavage step of mRNA 3'-end formation, prior to polyadenylation	RNA-binding protein involved in the cleavage step of mRNA 3'-end formation prior to polyadenylation; also involved in snoRNA maturation
6298_at	1.05336	YDR196C	---	YDR196C similarity to C.elegans hypothetical protein T05G5.5	predicted to catalyze the final step in synthesis of Coenzyme A
6299_at	1.12896	YDR197W	CBS2	YDR197W cytochrome b translational activator	Translational activator of COB mRNA; soluble protein; cytochrome b translational activator
6255_at	0.719467	YDR198C	---	YDR198C hypothetical protein	Hypothetical protein
6256_at	0.213899	YDR199W	---	YDR199W questionable ORF	---
6257_at	0.90125	YDR200C	VPS64	YDR200C similarity to hypothetical protein YLR238w	Cytoplasmic protein required for cytoplasm to vacuole targeting of proteins; forms a complex with Far3p, Far7p, Far10p, and Far11p that is involved in pheromone-induced cell cycle arrest; also localized to the endoplasmic reticulum membrane
6258_at	1	YDR201W	SPC19	YDR201W component of spindle pole	Component of Dam1p complex, important for spindle and kinetochore integrity; localized to nuclear side of spindle pole body and along mitotic spindle
6259_at	1.18921	YDR202C	RAV2	YDR202C hypothetical protein	Subunit of RAVE (Rav1p, Rav2p, Skp1p), a complex that associates with the V1 domain of the vacuolar membrane (H+)-ATPase (V-ATPase) and promotes assembly and reassembly of the holoenzyme
6260_at	0.435275	YDR203W	---	YDR203W questionable ORF	---
6261_at	1.36604	YDR204W	COQ4	YDR204W Involved in ubiquinone biosynthesis	Protein with a role in ubiquinone (Coenzyme Q) biosynthesis, possibly functioning in stabilization of Coq7p; located on the matrix face of the mitochondrial inner membrane; component of a mitochondrial ubiquinone-synthesizing complex
6262_at	1.10957	YDR205W	MSC2	YDR205W similarity to A.eutrophus cation efflux system membrane protein czcD, rat zinc transport protein ZnT-1 and Cot1p	Member of the cation diffusion facilitator family, localizes to the endoplasmic reticulum and nucleus; mutations affect the cellular distribution of zinc and also confer defects in meiotic recombination between homologous chromatids
6263_at	1.36604	YDR206W	EBS1	YDR206W EST1-like bcy1 Suppressor	Protein of unknown function, contains a putative RNA recognition motif, deletion results in short telomeres; similar to Est1p, may be partially redundant with Est1p for telomere maintenance
6264_at	0.798298	YDR207C	UME6	YDR207C Ume6p is a C6 zinc finger URS1-binding protein that is a key regulator required for both repression and induction of early meiotic genes, and for sporulation\; Ume6p rquires Ume4 for mitotic repression and interacts with and requires Ime1p and Rim11p for induction of meiosis-specific transcription	Key transcriptional regulator of early meiotic genes, binds URS1 upstream regulatory sequence, couples metabolic responses to nutritional cues with initiation and progression of meiosis, forms complex with Ime1p, and also with Sin3p-Rpd3p
6265_at	1	YDR208W	MSS4	YDR208W Phosphatidylinositol 4-phosphate kinase	Phosphatidylinositol-4-phosphate 5-kinase, involved in actin cytoskeleton organization and cell morphogenesis; multicopy suppressor of stt4 mutation
6266_at	0.5	YDR209C	---	YDR209C questionable ORF	---
6267_at	1.07177	YDR210W	---	YDR210W strong similarity to hypothetical protein YBR016w	Protein of unknown function; green fluorescent protein (GFP)-fusion protein localizes to the cell periphery
6268_at	1.31951	YDR211W	GCD6	YDR211W Translation initiation factor eIF-2B epsilon subunit	Catalytic epsilon subunit of the translation initiation factor eIF2B, the guanine-nucleotide exchange factor for eIF2; activity subsequently regulated by phosphorylated eIF2; first identified as a negative regulator of GCN4 expression
6269_at	0.965936	YDR212W	TCP1	YDR212W chaperonin subunit alpha	Alpha subunit of chaperonin-containing T-complex, which mediates protein folding in the cytosol; involved in maintenance of actin cytoskeleton; homolog to Drosophila melanogaster and mouse tailless complex polypeptide
6270_at	0.840896	YDR213W	UPC2	YDR213W regulatory protein involved in control of sterol uptake	Sterol regulatory element binding protein, induces transcription of sterol transport and biosynthetic genes; involved in the anaerobic induction of DAN/TIR mannoproteins and seripauperins; binucleate zinc cluster protein; Ecm22p homolog
6271_at	1.1487	YDR214W	AHA1	YDR214W similarity to hypothetical protein YNL281w	Co-chaperone that binds to Hsp82p and activates its ATPase activity; similar to Hch1p; expression is regulated by stresses such as heat shock
6272_at	0.399149	YDR215C	---	YDR215C hypothetical protein	---
6273_at	3.08442	YDR216W	ADR1	YDR216W positive transcriptional regulator of ADH2 and peroxisomal protein genes	Carbon source-responsive zinc-finger transcription factor, required for transcription of the glucose-repressed gene ADH2, of peroxisomal protein genes, and of genes required for ethanol, glycerol, and fatty acid utilization
6274_at	0.917004	YDR217C	RAD9	YDR217C cell cycle arrest protein	DNA damage-dependent checkpoint protein, required for cell-cycle arrest in G1/S, intra-S, and G2/M; transmits checkpoint signal by activating Rad53p and Chk1p; hyperphosphorylated by Mec1p and Tel1p; potential Cdc28p substrate
6275_at	0.933033	YDR218C	SPR28	YDR218C Septin-related protein expressed during sporulation	Septin-related protein expressed during sporulation
6276_at	1.51572	YDR219C	---	YDR219C hypothetical protein	Hypothetical protein
6277_at	0.744839	YDR220C	---	YDR220C questionable ORF	---
6232_at	1.05336	YDR221W	---	YDR221W weak similarity to the beta subunit of an ER luminal alpha-glucosidase from mouse	Hypothetical protein
6233_at	1.46409	YDR222W	---	YDR222W strong similarity to hypothetical protein YLR225c	Protein of unknown function; green fluorescent protein (GFP)-fusion protein localizes to the cytoplasm in a punctate pattern
6234_at	0.798298	YDR223W	CRF1	YDR223W similarity to Ifh1p	Transcriptional corepressor involved in the regulation of ribosomal protein gene transcription via the TOR signaling pathway and protein kinase A, phosphorylated by activated Yak1p which promotes accumulation of Crf1p in the nucleus
6235_at	0.744839	YDR224C	HTB1	YDR224C Histone H2B (HTB1 and HTB2 code for nearly identical proteins)	One of two nearly identical (see HTB2) histone H2B subtypes required for chromatin assembly and chromosome function; Rad6p-Bre1p-Lge1p mediated ubiquitination regulates transcriptional activation, meiotic DSB formation and H3 methylation
6236_i_at	0.615572	YDR225W	HTA1 /// HTA2	YDR225W Histone H2A (HTA1 and HTA2 code for nearly identical proteins)	One of two nearly identical (see also HTA2) histone H2A subtypes; core histone required for chromatin assembly and chromosome function; DNA damage-dependent phosphorylation by Mec1p facilitates DNA repair; acetylated by Nat4p /// One of two nearly identical (see also HTA1) histone H2A subtypes; core histone required for chromatin assembly and chromosome function; DNA damage-dependent phosphorylat…
6237_at	0.949342	YDR226W	ADK1	YDR226W cytosolic adenylate kinase	Adenylate kinase, required for purine metabolism; localized to the cytoplasm and the mitochondria; lacks cleavable signal sequence
6238_at	0.82645	YDR227W	SIR4	YDR227W regulator of silent mating loci	Silent information regulator that, together with SIR2 and SIR3, is involved in assembly of silent chromatin domains at telomeres and the silent mating-type loci; potentially phosphorylated by Cdc28p; some alleles of SIR4 prolong lifespan
6239_at	1.18921	YDR228C	PCF11	YDR228C Component of pre-mRNA cleavage and polyadenylation factor I, interacts with Rna14p and Rna15p	mRNA 3' end processing factor, essential component of cleavage and polyadenylation factor IA (CF IA), involved in pre-mRNA 3' end processing and in transcription termination; binds C-terminal domain of largest subunit of RNA pol II (Rpo21p)
6240_at	1	YDR229W	IVY1	YDR229W hypothetical protein	Phospholipid-binding protein that interacts with both Ypt7p and Vps33p, may partially counteract the action of Vps33p and vice versa, localizes to the rim of the vacuole as cells approach stationary phase
6241_at	0.64842	YDR230W	---	YDR230W questionable ORF	---
6242_at	1.71119	YDR231C	COX20	YDR231C hypothetical protein	Mitochondrial inner membrane protein, required for proteolytic processing of Cox2p and its assembly into cytochrome c oxidase
6243_at	0.933033	YDR232W	HEM1	YDR232W 5-aminolevulinate synthase	5-aminolevulinate synthase, catalyzes the first step in the heme biosynthetic pathway; an N-terminal signal sequence is required for localization to the mitochondrial matrix; expression is regulated by Hap2p-Hap3p
6244_at	0.812252	YDR233C	RTN1	YDR233C similarity to hypothetical protein YDL204w	Protein of unknown function; has similarity to mammalian reticulon proteins; member of the RTNLA (reticulon-like A) subfamily
6245_at	0.812252	YDR234W	LYS4	YDR234W homoaconitase	Homoaconitase, catalyzes the conversion of homocitrate to homoisocitrate, which is a step in the lysine biosynthesis pathway
6246_at	0.917004	YDR235W	PRP42	YDR235W U1 snRNP protein that shares 50\% sequence similarity with Prp39p U1 snRNP protein and has multiple copies of the crn-like TPR motif	U1 snRNP protein involved in splicing, required for U1 snRNP biogenesis; contains multiple tetriatricopeptide repeats
6247_at	1.18921	YDR236C	FMN1	YDR236C similarity to hypothetical A. thaliana protein	Riboflavin kinase, phosphorylates riboflavin to form riboflavin monophosphate (FMN), which is a necessary cofactor for many enzymes; localizes to microsomes and to the mitochondrial inner membrane
6248_at	0.840896	YDR237W	MRPL7	YDR237W Mitochondrial ribosomal protein MRPL7 (YmL7)	Mitochondrial ribosomal protein of the large subunit
6249_at	0.615572	YDR238C	SEC26	YDR238C encodes a subunit of yeast coatomer	Essential subunit of the COP II vesicle coat, involved in endoplasmic-to-Golgi protein trafficking and maintenance of normal ER morphology; similar to mammalian beta-coat protein (beta-COP)
6250_at	0.949342	YDR239C	---	YDR239C hypothetical protein	Hypothetical protein
6251_at	0.949342	YDR240C	SNU56	YDR240C Snurp = Small nuclear ribonucleoprotein particle of MW 56 kDa. Associated with the U1 snRNP\; no counterpart in mammalian U1 snRNP. Serine-rich.	U1 snRNP protein, serine-rich; has no counterpart in mammalian U1 snRNP
6252_at	0.659754	YDR241W	---	YDR241W questionable ORF	---
6253_at	0.68302	YDR242W	AMD2	YDR242W putative amidase	Putative amidase
6254_at	0.353553	YDR243C	PRP28	YDR243C Required for the first step of splicing in vitro	RNA helicase in the DEAD-box family, involved in RNA isomerization at the 5' splice site
6209_at	1.31951	YDR244W	PEX5	YDR244W 69-kDa protein containing tetratricopeptide repeat (TPR)	Peroxisomal membrane signal receptor for C-terminal tripeptide signal sequence (PTS1) of peroxisomal matrix proteins, required for peroxisomal matrix protein import, tetratricopeptide repeat protein, also involved in PTS1-independent import
6210_at	1.10957	YDR245W	MNN10	YDR245W galactosyltransferase	Subunit of a Golgi mannosyltransferase complex also containing Anp1p, Mnn9p, Mnn11p, and Hoc1p that mediates elongation of the polysaccharide mannan backbone; membrane protein of the mannosyltransferase family
6211_at	1.27456	YDR246W	TRS23	YDR246W involved in targeting and fusion of ER to golgi transport vesicles	One of 10 subunits of the transport protein particle (TRAPP) complex of the cis-Golgi which mediates vesicle docking and fusion; involved in endoplasmic reticulum (ER) to Golgi membrane traffic; human homolog is TRAPPC4
6212_at	0.965936	YDR247W	VHS1	YDR247W strong similarity to Sks1p	Cytoplasmic serine/threonine protein kinase; identified as a high-copy suppressor of the synthetic lethality of a sis2 sit4 double mutant, suggesting a role in G1/S phase progression; homolog of Sks1p
6213_at	1.46409	YDR248C	---	YDR248C strong similarity to E.coli thermoresistant gluconokinase	Hypothetical protein
6214_at	0.82645	YDR249C	---	YDR249C weak similarity to cytochrome b	Hypothetical protein
6215_at	1.05336	YDR250C	---	YDR250C hypothetical protein	---
6216_at	0.757858	YDR251W	PAM1	YDR251W coiled-coil protein multicopy suppressor of loss of PP2A	Essential protein of unknown function; exhibits variable expression during colony morphogenesis; overexpression permits survival without protein phosphatase 2A, inhibits growth, and induces a filamentous phenotype
6217_at	1.41421	YDR252W	BTT1	YDR252W Negative effect on expression of several genes transcribed by RNA polymerase II\; BTF3 homolog	Beta3 subunit of the heterotrimeric nascent polypeptide-associated complex (alpha, beta1, beta3) which binds ribosomes via its beta-subunits in close proximity to nascent polypeptides
6218_at	0.694959	YDR253C	MET32	YDR253C zinc finger DNA binding factor, transcriptional regulator of sulfur amino acid metabolism, highly homologous to Met31p	Zinc-finger DNA-binding protein, involved in regulating expression of the methionine biosynthetic genes, similar to Met31p
6219_at	0.965936	YDR254W	CHL4	YDR254W Protein necessary for stability of ARS-CEN plasmids\; suggested to be required for kinetochore function	Outer kinetochore protein required for chromosome stability, interacts with kinetochore proteins Ctf19p, Ctf3p, and Iml3p; exhibits a two-hybrid interaction with Mif2p; association with CEN DNA requires Ctf19p
6220_at	1.31951	YDR255C	RMD5	YDR255C weak similarity to hypothetical S.pombe hypothetical protein SPBC29A3	Cytosolic protein required for sporulation; also required for the ubiquitination of the gluconeogenetic enzyme fructose-1,6-bisphosphatase, which is degraded rapidly after the switch from gluconeogenesis to glycolysis
6221_at	1.18921	YDR256C	CTA1	YDR256C catalase A	Catalase A, breaks down hydrogen peroxide in the peroxisomal matrix formed by acyl-CoA oxidase (Pox1p) during fatty acid beta-oxidation
6222_at	1.1487	YDR257C	SET7	YDR257C Transcription regulator	Nuclear protein that contains a SET-domain, which have been shown to mediate methyltransferase activity in other proteins
6223_at	1.6529	YDR258C	HSP78	YDR258C Mitochondrial heat shock protein 78 kDa	Oligomeric mitochondrial matrix chaperone that cooperates with Ssc1p in mitochondrial thermotolerance after heat shock; prevents the aggregation of misfolded matrix proteins; component of the mitochondrial proteolysis system
6224_at	0.917004	YDR259C	YAP6	YDR259C bZIP protein	Putative basic leucine zipper (bZIP) transcription factor; overexpression increases sodium and lithium tolerance
6225_at	1.43893	YDR260C	SWM1	YDR260C hypothetical protein	Subunit of the anaphase-promoting complex, which is an E3 ubiquitin ligase that regulates the metaphase-anaphase transition and exit from mitosis; required for activation of the daughter-specific gene expression and spore wall maturation
6226_at	1.01748	YDR261C	EXG2	YDR261C Exo-1,3-b-glucanase	Exo-1,3-beta-glucanase, involved in cell wall beta-glucan assembly; may be anchored to the plasma membrane via a glycosylphosphatidylinositol (GPI) anchor
6227_at	0.885768	YDR262W	---	YDR262W hypothetical protein	Hypothetical protein
6228_at	1.54221	YDR263C	DIN7	YDR263C DNA-damage inducible gene	Mitochondrial nuclease functioning in DNA repair and replication, modulates the stability of the mitochondrial genome, induced by exposure to mutagens, also induced during meiosis at a time nearly coincident with commitment to recombination
6229_at	1.34257	YDR264C	AKR1	YDR264C Ankyrin repeat-containing protein	Palmitoyl transferase involved in protein palmitoylation; acts as a negative regulator of pheromone response pathway; required for endocytosis of pheromone receptors; involved in cell shape control; contains ankyrin repeats
6230_at	1.31951	YDR265W	PEX10	YDR265W C3HC4 zinc-binding integral peroxisomal membrane protein	RING finger peroxisomal membrane peroxin required for peroxisomal matrix protein import, interacts with Pex12p, links ubiquitin-conjugating Pex4p to protein import machinery; mutations in human homolog cause a variety of peroxisomal disorders
6231_at	1.09051	YDR266C	---	YDR266C similarity to hypothetical C.elegans protein	Hypothetical protein
6187_at	0.982821	YDR267C	---	YDR267C weak similarity to human TAFII100 and other WD-40 repeat containing proteins	Essential protein involved in assembly of cytosolic and nuclear iron-sulfur proteins
6188_at	0.90125	YDR268W	MSW1	YDR268W mitochondrial tryptophanyl-tRNA synthetase	Mitochondrial tryptophanyl-tRNA synthetase
6189_at	0.564482	YDR269C	---	YDR269C questionable ORF	---
6190_at	1.12896	YDR270W	CCC2	YDR270W Copper-transporting P-type ATPase with similarity to human Menkes and Wilsons genes	copper-transporting P-type ATPase with similarity to human Menkes and Wilsons genes; Cu(2+)-transporting ATPase
6191_at	0.482968	YDR271C	---	YDR271C questionable ORF	---
6192_at	0.917004	YDR272W	GLO2	YDR272W Cytoplasmic glyoxylase-II	Cytoplasmic glyoxalase II, catalyzes the hydrolysis of S-D-lactoylglutathione into glutathione and D-lactate
6193_at	2.07053	YDR273W	DON1	YDR273W weak similarity to YOR042w	Meiosis-specific component of the spindle pole body, part of the leading edge protein (LEP) coat, forms a ring-like structure at the leading edge of the prospore membrane during meiosis II
6194_at	0.885768	YDR274C	---	YDR274C hypothetical protein	---
6195_at	1.46409	YDR275W	BSC2	YDR275W weak similarity to YOR042w	Protein of unknown function, ORF exhibits genomic organization compatible with a translational readthrough-dependent mode of expression
6196_at	0.870551	YDR276C	PMP3	YDR276C strong similarity to Hordeum vulgare blt101 protein	Small plasma membrane protein related to a family of plant polypeptides that are overexpressed under high salt concentration or low temperature, not essential for viability, deletion causes hyperpolarization of the plasma membrane potential
6197_at	0.90125	YDR277C	MTH1	YDR277C Protein is 61\% identical to Msn3p	Negative regulator of the glucose-sensing signal transduction pathway, required for repression of transcription by Rgt1p; interacts with Rgt1p and the Snf3p and Rgt2p glucose sensors; phosphorylated by Yck1p, triggering Mth1p degradation
6198_at	0.34151	YDR278C	---	YDR278C hypothetical protein	---
6199_at	1.07177	YDR279W	RNH202	YDR279W hypothetical protein	Ribonuclease H2 subunit, required for RNase H2 activity
6200_at	0.771105	YDR280W	RRP45	YDR280W Putative 3'->5' exoribonuclease\; component of exosome complex of 3'->5' exonucleases	Protein involved in rRNA processing; component of the exosome 3->5 exonuclease complex
6201_at	0.63728	YDR281C	PHM6	YDR281C hypothetical protein	Protein of unknown function, expression is regulated by phosphate levels
6202_at	1.12896	YDR282C	---	YDR282C similarity to hypothetical protein YDL001w, YFR048w and S.pombe hypothetical protein SPAC12G12.14	Hypothetical protein
6203_at	1.29684	YDR283C	GCN2	YDR283C eukaryotic initiation factor 2 alpha (eIF2-alpha) kinase	Protein kinase, phosphorylates the alpha-subunit of translation initiation factor eIF2 (Sui2p) in response to starvation; activated by uncharged tRNAs and the Gcn1p-Gcn20p complex
6204_at	1.1487	YDR284C	DPP1	YDR284C Diacylglycerol Pyrophosphate Phosphatase	Diacylglycerol pyrophosphate (DGPP) phosphatase, zinc-regulated vacuolar membrane-associated lipid phosphatase, dephosphorylates DGPP to phosphatidate (PA) and Pi, then PA to diacylglycerol; involved in lipid signaling and cell metabolism
6205_at	0.574349	YDR285W	ZIP1	YDR285W Synaptonemal complex protein, component of the central element	Synaptonemal complex (SC) protein that connects homologous chromosomes partially during zygotene and entirely during pachytene; potential Cdc28p substrate; synaptonemal complex protein
6206_at	1.12896	YDR286C	---	YDR286C hypothetical protein	Hypothetical protein
6207_at	0.917004	YDR287W	---	YDR287W similarity to inositolmonophosphatases	<u>in</U>ositol <u>m</U>onophosphatase
6208_at	0.771105	YDR288W	NSE3	YDR288W hypothetical protein	Essential protein of unknown function; interacts with Nse4p, which is a component of the Smc5/6 DNA repair complex
6163_at	0.982821	YDR289C	RTT103	YDR289C hypothetical protein	Protein that interacts with exonuclease Rat1p and Rai1p and plays a role in transcription termination by RNA polymerase II, has an RPR domain (carboxy-terminal domain interacting domain); also involved in regulation of Ty1 transposition
6164_at	0.732043	YDR290W	---	YDR290W questionable ORF	---
6165_at	0.885768	YDR291W	---	YDR291W similarity to B.subtilis helicases	Hypothetical protein
6166_at	0.982821	YDR292C	SRP101	YDR292C signal recognition particle receptor - alpha subunit	Signal recognition particle (SRP) receptor - alpha subunit; contain GTPase domains; involved in SRP-dependent protein targeting; interacts with SRP102p
6167_at	1.34257	YDR293C	SSD1	YDR293C putative protein phosphatase	Protein with a role in maintenance of cellular integrity, interacts with components of the TOR pathway; ssd1 mutant of a clinical S. cerevisiae strain displays elevated virulence
6168_at	1.23114	YDR294C	DPL1	YDR294C dihydrosphingosine phosphate lyase (also known as sphingosine phosphate lyase)	Dihydrosphingosine phosphate lyase, regulates intracellular levels of sphingolipid long-chain base phosphates (LCBPs), degrades phosphorylated long chain bases, prefers C16 dihydrosphingosine-l-phosphate as a substrate
6169_at	1.51572	YDR295C	HDA2	YDR295C weak similarity to Uso1p, YPR179c and fruit fly tropomyosin	Subunit of a possibly tetrameric trichostatin A-sensitive class II histone deacetylase complex that contains an Hda1p homodimer and an Hda2p-Hda3p heterodimer; required for the activity of the complex; has similarity to Hda3p; Ploidy-related
6170_at	0.965936	YDR296W	MHR1	YDR296W hypothetical protein	Protein involved in homologous recombination in mitochondria and in transcription regulation in nucleus; binds to activation domains of acidic activators; required for recombination-dependent mtDNA partitioning
6171_at	0.812252	YDR297W	SUR2	YDR297W Syringomycin response protein 2	Sphinganine C4-hydroxylase, catalyses the conversion of sphinganine to phytosphingosine in sphingolipid biosyntheis
6172_at	1.03526	YDR298C	ATP5	YDR298C ATP synthase subunit 5\; oligomycin sensitivity-conferring protein	Subunit 5 of the stator stalk of mitochondrial F1F0 ATP synthase, which is a large, evolutionarily conserved enzyme complex required for ATP synthesis; homologous to bovine subunit OSCP (oligomycin sensitivity-conferring protein)
6173_at	0.840896	YDR299W	BFR2	YDR299W involved in protein transport step at the Brefeldin A blocks	Essential protein possibly involved in secretion; multicopy suppressor of sensitivity to Brefeldin A
6174_at	0.840896	YDR300C	PRO1	YDR300C gamma-glutamyl kinase	Gamma-glutamyl kinase, catalyzes the first step in proline biosynthesis
6175_at	1.23114	YDR301W	CFT1	YDR301W Component of pre-mRNA cleavage factor II (CFII)\; 150-kDa protein associated with polyadenylation factor 1 (PF I)	RNA-binding subunit of the mRNA cleavage and polyadenylation factor; involved in poly(A) site recognition and required for both pre-mRNA cleavage and polyadenylation, 51% sequence similarity with mammalian AAUAA-binding subunit of CPSF
6176_at	0.659754	YDR302W	GPI11	YDR302W weak similarity to human GPI-anchor biosynthesis protein	ER membrane protein involved in a late step of glycosylphosphatidylinositol (GPI) anchor assembly; involved in the addition of phosphoethanolamine to the multiply mannosylated GPI intermediate; human PIG-Fp is a functional homolog
6177_at	0.757858	YDR303C	RSC3	YDR303C similarity to transcriptional regulator proteins	One of 15 subunits of the 'Remodel the Structure of Chromatin' (RSC) complex; essential gene required for regulation of ribosomal protein genes and the cell wall/stress response; highly similar to Rsc30p
6178_at	1.18921	YDR304C	CPR5	YDR304C Cyclophilin D, Peptidyl-prolyl cis-trans isomerase D	Peptidyl-prolyl cis-trans isomerase (cyclophilin) of the endoplasmic reticulum, catalyzes the cis-trans isomerization of peptide bonds N-terminal to proline residues; transcriptionally induced in response to unfolded proteins in the ER
6181_r_at	0.659754	YDR305C	HNT2	YDR305C Yeast member of the Histidine Triad protein family (HIT)	Dinucleoside triphosphate hydrolase; has similarity to the tumor suppressor FHIT and belongs to the histidine triad (HIT) superfamily of nucleotide-binding proteins
6179_at	0.965936	YDR305C	HNT2	YDR305C Yeast member of the Histidine Triad protein family (HIT)	Dinucleoside triphosphate hydrolase; has similarity to the tumor suppressor FHIT and belongs to the histidine triad (HIT) superfamily of nucleotide-binding proteins
6180_i_at	1.07177	YDR305C	HNT2	YDR305C Yeast member of the Histidine Triad protein family (HIT)	Dinucleoside triphosphate hydrolase; has similarity to the tumor suppressor FHIT and belongs to the histidine triad (HIT) superfamily of nucleotide-binding proteins
6182_f_at	2.46229	YDR305C	---	YDR305C Yeast member of the Histidine Triad protein family (HIT)	---
6183_at	1.18921	YDR306C	---	YDR306C weak similarity to S.pombe hypothetical protein SPAC6F6	Hypothetical protein
6184_at	1.09051	YDR307W	---	YDR307W similarity to Pmt1p, Pmt2p, Pmt3p and Pmt5p	Hypothetical protein
6185_at	1.09051	YDR308C	SRB7	YDR308C RNA polymerase II holoenzyme component	RNA polymerase II holoenzyme component
6186_at	0.784584	YDR309C	GIC2	YDR309C GTPase-interacting component 2	Protein of unknown function involved in initiation of budding and cellular polarization, interacts with Cdc42p via the Cdc42/Rac-interactive binding (CRIB) domain
6140_at	0.584389	YDR310C	SUM1	YDR310C Suppresor of mar1-1 (sir2) mutation	Transcriptional repressor required for repression of middle sporulation-specific genes during mitosis; regulated by the pachytene checkpoint; a dominant mutation acts as a suppressor of silencing defects of SIR2 mutations
6141_at	0.840896	YDR311W	TFB1	YDR311W Component of transcription initiation factor IIb, 75 kDa subunit	Subunit of TFIIH and nucleotide excision repair factor 3 complexes, required for nucleotide excision repair, target for transcriptional activators
6142_i_at	0.604997	YDR312W	SSF2	YDR312W high copy suppressor of G beta subunit temperature sensitive mutation	Protein required for ribosomal large subunit maturation, functionally redundant with Ssf1p; member of the Brix family
6143_f_at	0.744839	YDR312W	SSF2	YDR312W high copy suppressor of G beta subunit temperature sensitive mutation	Protein required for ribosomal large subunit maturation, functionally redundant with Ssf1p; member of the Brix family
6144_at	0.798298	YDR313C	PIB1	YDR313C Phosphatidylinositol(3)-phosphate binding	RING-type ubiquitin ligase of the endosomal and vacuolar membranes, binds phosphatidylinositol(3)-phosphate; contains a FYVE finger domain
6145_at	0.671286	YDR314C	---	YDR314C weak similarity to hypothetical S.pombe protein	Hypothetical protein
6146_at	1.46409	YDR315C	IPK1	YDR315C hypothetical protein	Inositol 1,3,4,5,6-pentakisphosphate 2-kinase, nuclear protein required for synthesis of 1,2,3,4,5,6-hexakisphosphate (phytate), which is integral to cell function; has 2 motifs conserved in other fungi; ipk1 gle1 double mutant is inviable
6147_at	1.16878	YDR316W	OMS1	YDR316W hypothetical protein	Protein integral to the mitochondrial membrane; has a conserved methyltransferase motif; multicopy suppressor of respiratory defects caused by OXA1 mutations
6148_at	0.933033	YDR317W	HIM1	YDR317W hypothetical protein	Protein of unknown function involved in DNA repair
6149_at	1.01748	YDR318W	MCM21	YDR318W Involved in minichromosome maintenance	Protein involved in minichromosome maintenance; component of the COMA complex that bridges kinetochore subunits that are in contact with centromeric DNA and the subunits bound to microtubules
6150_at	0.719467	YDR319C	---	YDR319C hypothetical protein	Hypothetical protein
6151_at	1.18921	YDR320C	SWA2	YDR320C similarity to hypothetical S. pombe protein and weak similarity to bovine auxilin	Auxilin-like protein involved in vesicular transport; clathrin-binding protein required for uncoating of clathrin-coated vesicles
6152_at	0.771105	YDR321W	ASP1	YDR321W Asparaginase I, intracellular isozyme	Cytosolic L-asparaginase, involved in asparagine catabolism
6154_at	1.1487	YDR322C-A	TIM11	YDR322C-A subunit e of mitochondrial F1F0-ATPase	Subunit e of mitochondrial F1F0-ATPase, which is a large, evolutionarily conserved enzyme complex required for ATP synthesis; essential for the dimeric state of ATP synthase
6153_at	0.744839	YDR322W	MRPL35	YDR322W Mitochondrial ribosomal protein MRPL35 (YmL35)	Mitochondrial ribosomal protein of the large subunit
6155_at	1.1487	YDR323C	PEP7	YDR323C cytosolic and peripheral membrane protein with three zinc fingers\; cysteine rich regions of amino acids are essential for function	Multivalent adaptor protein that facilitates vesicle-mediated vacuolar protein sorting by ensuring high-fidelity vesicle docking and fusion, which are essential for targeting of vesicles to the endosome; required for vacuole inheritance
6156_at	0.784584	YDR324C	UTP4	YDR324C weak similarity to beta transducin from S. pombe and other WD-40 repeat containing proteins	Nucleolar protein, component of the small subunit (SSU) processome containing the U3 snoRNA that is involved in processing of pre-18S rRNA
6157_at	0.870551	YDR325W	YCG1	YDR325W weak similarity to S.pombe hypothetical protein SPAC1B9	Non-SMC subunit of the condensin complex (Smc2p-Smc4p-Ycs4p-Brn1p-Ycg1p); required for establishment and maintenance of chromosome condensation, chromosome segregation and for chromatin binding of the condensin complex
6158_at	0.798298	YDR326C	---	YDR326C strong similarity to YHR080c, similarity to YFL042c and YLR072w	Hypothetical protein
6159_at	0.671286	YDR327W	---	YDR327W questionable ORF	---
6160_at	1.48968	YDR328C	SKP1	YDR328C Skp1p encodes Cbf3d, a 29 Kd kinetochore protein subunit of CBF3, a multiprotein complex which binds to the CDE III element of centromeres. In addition, Skp1p is a subunit of the SculCdc4 (also termed SCFCdc4p) complex, which also contains the ubiquitin ligase Cdc34p, the cullin Cdc53p, and Cdc4p. SculCdc4 complexes transfer ubiquitin to phosphorylated Sic1p, and substrate recognition is …	Evolutionarily conserved kinetochore protein that is part of multiple protein complexes, including the SCF ubiquitin ligase complex, the CBF3 complex that binds centromeric DNA, and the RAVE complex that regulates assembly of the V-ATPase
6161_at	0.949342	YDR329C	PEX3	YDR329C 48-kDa peroxisomal integral membrane protein	Peroxisomal membrane protein (PMP) required to recruit Pex19p chaperone to peroxisomes; plays selective, essential, direct role in PMP import as a docking factor for Pex19p
6162_at	1.5966	YDR330W	UBX5	YDR330W similarity to hypothetical S. pombe protein	UBX (ubiquitin regulatory X) domain-containing protein that interacts with Cdc48p
6117_at	0.812252	YDR331W	GPI8	YDR331W Protein involved in the attachment of glycosylphosphatidylinositol (GPI) anchors to proteins	ER membrane glycoprotein subunit of the glycosylphosphatidylinositol transamidase complex that adds glycosylphosphatidylinositol (GPI) anchors to newly synthesized proteins; human PIG-K protein is a functional homolog
6118_at	0.771105	YDR332W	---	YDR332W similarity to E.coli hypothetical protein and weak similarity to RNA helicase MSS116 / YDR194c	Hypothetical protein
6119_at	1.1487	YDR333C	---	YDR333C similarity to hypothetical S. pombe protein	Hypothetical protein
6120_at	1.07177	YDR334W	SWR1	YDR334W similarity to nuclear Sth1p, Snf2p and related proteins	Swi2/Snf2-related ATPase, component of the SWR1 complex; required for the incorporation of Htz1p into chromatin
6121_at	1.20999	YDR335W	MSN5	YDR335W Multicopy suppressor of snf1 mutation	Karyopherin involved in nuclear import and export; shown to be responsible for nuclear import of replication protein A and for export of several proteins including Swi6p, Far1p, and Pho4p; cargo dissociation involves binding to RanGTP
6122_at	0.744839	YDR336W	---	YDR336W weak similarity to B.subtilis hypothetical protein X	Hypothetical protein
6123_at	0.784584	YDR337W	MRPS28	YDR337W Mitochondrial ribosomal protein MRPS28 (E. coli S15)	Mitochondrial ribosomal protein of the small subunit
6124_at	1.10957	YDR338C	---	YDR338C similarity to Erc1p	Hypothetical protein
6125_at	0.982821	YDR339C	---	YDR339C weak similarity to hypothetical protein YOR004w	Protein required for cell viability
6126_at	0.870551	YDR340W	---	YDR340W questionable ORF	---
6127_at	0.798298	YDR341C	---	YDR341C strong similarity to arginine-tRNA ligase	Cytoplasmic arginyl-tRNA synthetase
6128_f_at	0.64842	YDR342C	HXT7 /// HXT6	YDR342C Hexose transporter	High-affinity glucose transporter of the major facilitator superfamily, nearly identical to Hxt6p, expressed at high basal levels relative to other HXTs, expression repressed by high glucose levels /// High-affinity glucose transporter of the major facilitator superfamily, nearly identical to Hxt7p, expressed at high basal levels relative to other HXTs, repression of expression by high glucose re…
6129_f_at	0.626332	YDR343C	HXT7 /// HXT6	YDR343C Hexose transporter	High-affinity glucose transporter of the major facilitator superfamily, nearly identical to Hxt6p, expressed at high basal levels relative to other HXTs, expression repressed by high glucose levels /// High-affinity glucose transporter of the major facilitator superfamily, nearly identical to Hxt7p, expressed at high basal levels relative to other HXTs, repression of expression by high glucose re…
6130_at	0.378929	YDR344C	---	YDR344C hypothetical protein	---
6131_at	0.870551	YDR345C	HXT3	YDR345C High-affinity glucose transporter	Low affinity glucose transporter of the major facilitator superfamily, expression is induced in low or high glucose conditions
6132_at	1.07177	YDR346C	SVF1	YDR346C similarity to hypothetical S.pombe protein	Protein with a potential role in cell survival pathways, required for the diauxic growth shift; expression in mammalian cells increases survival under conditions inducing apoptosis
6133_at	1	YDR347W	MRP1	YDR347W 37 kDa mitochondrial ribosomal protein	Mitochondrial ribosomal protein of the small subunit; MRP1 exhibits genetic interactions with PET122, encoding a COX3-specific translational activator, and with PET123, encoding a small subunit mitochondrial ribosomal protein
6134_at	1.16878	YDR348C	---	YDR348C similarity to hypothetical protein YHR097c	Protein of unknown function; green fluorescent protein (GFP)-fusion protein localizes to the cell periphery and bud neck; potential Cdc28p substrate
6135_at	1.01748	YDR349C	YPS7	YDR349C GPI-anchored aspartic protease	Putative GPI-anchored aspartic protease, located in the cytoplasm and endoplasmic reticulum
6136_at	1.5966	YDR350C	TCM10	YDR350C protein of unknown function	Mitochondrial inner membrane protein required for assembly of the F0 sector of mitochondrial F1F0 ATP synthase, which is a large, evolutionarily conserved enzyme complex required for ATP synthesis
6137_at	0.812252	YDR351W	SBE2	YDR351W required for bud growth	Protein involved in the transport of cell wall components from the Golgi to the cell surface; required for bud growth
6138_at	0.671286	YDR352W	---	YDR352W weak similarity to hypothetical proteins YOL092w, YBR147w and YMR010w	Hypothetical protein
6139_at	1.01748	YDR353W	TRR1	YDR353W Thioredoxin reductase	Cytoplasmic thioredoxin reductase, key regulatory enzyme that determines the redox state of the thioredoxin system, which acts as a disulfide reductase system and protects cells against both oxidative and reductive stress
6095_at	0.965936	YDR354W	TRP4	YDR354W anthranilate phosphoribosyl transferase	Anthranilate phosphoribosyl transferase of the tryptophan biosynthetic pathway, catalyzes the phosphoribosylation of anthranilate, subject to the general control system of amino acid biosynthesis
6096_at	0.917004	YDR355C	---	YDR355C questionable ORF	---
6097_at	0.757858	YDR356W	SPC110	YDR356W component of the spindle pole body that interacts with Spc42p, calmodulin, and a 35 kDa protein	Inner plaque spindle pole body (SPB) component, ortholog of human kendrin; involved in connecting nuclear microtubules to SPB; interacts with Tub4p-complex and calmodulin; phosphorylated by Mps1p in cell cycle-dependent manner
6098_at	1.1487	YDR357C	---	YDR357C hypothetical protein	Protein of unknown function; green fluorescent protein (GFP)-fusion protein localizes to the cytoplasm in a punctate pattern
6099_at	1.8025	YDR358W	GGA1	YDR358W strong similarity to hypothetical protein YHR108w and weak similarity to signal transducing adaptor from mouse and man	Golgi-localized protein with homology to gamma-adaptin, interacts with and regulates Arf1p and Arf2p in a GTP-dependent manner in order to facilitate traffic through the late Golgi
6100_at	1.16878	YDR359C	VID21	YDR359C hypothetical protein	Component of the NuA4 histone acetyltransferase complex
6101_at	1.56917	YDR360W	---	YDR360W questionable ORF	---
6102_at	0.965936	YDR361C	BCP1	YDR361C hypothetical protein	Essential protein involved in nuclear export of Mss4p, which is a lipid kinase that generates phosphatidylinositol 4,5-biphosphate and plays a role in actin cytoskeleton organization and vesicular transport
6103_at	1.18921	YDR362C	TFC6	YDR362C 91 kDa tau91 subunit of transcription factor IIIC (TFIIIC)	One of six subunits of RNA polymerase III transcription initiation factor complex (TFIIIC); part of TFIIIC TauB domain that binds BoxB promoter sites of tRNA and other genes; cooperates with Tfc3p in DNA binding; human homolog is TFIIIC-110
6104_at	0.965936	YDR363W	ESC2	YDR363W Establishes Silent omatin	Protein involved in mating-type locus silencing, interacts with Sir2p; probably functions to recruit or stabilize Sir proteins
6105_at	1.05336	YDR363W-A	SEM1	YDR363W-A Homolog of DSS1\; similar to hypothetical protein from S. pombe	Component of the lid subcomplex of the regulatory subunit of the 26S proteasome; ortholog of human DSS1
6106_at	0.965936	YDR364C	CDC40	YDR364C Member of the beta transducin family	Pre-mRNA splicing factor, important for catalytic step II of pre-mRNA splicing and plays a role in cell cycle progression; required for DNA synthesis during mitosis and meiosis; has WD repeats
6107_at	0.517632	YDR365C	ESF1	YDR365C weak similarity to Streptococcus M protein	Nucleolar protein involved in pre-rRNA processing; depletion causes severely decreased 18S rRNA levels
6108_at	0.707107	YDR366C	---	YDR366C similarity to YOL106w and YER181c	Hypothetical protein
6109_at	1	YDR367W	---	YDR367W hypothetical protein	Protein of unknown function; green fluorescent protein (GFP)-fusion protein localizes to the cytoplasm in a punctate pattern
6110_at	1.10957	YDR368W	YPR1	YDR368W homologous to the aldo-keto reductase protein family	2-methylbutyraldehyde reductase, may be involved in isoleucine catabolism
6111_at	0.933033	YDR369C	XRS2	YDR369C DNA repair protein	Protein required for DNA repair; component of the Mre11 complex, which is involved in double strand breaks, meiotic recombination, telomere maintenance, and checkpoint signaling
6112_at	1.16878	YDR370C	---	YDR370C hypothetical protein	Hypothetical protein
6113_at	1.1487	YDR371W	CTS2	YDR371W similarity to chitinases	Sporulation-specific chitinase
6114_at	1.09051	YDR372C	VPS74	YDR372C similarity to hypothetical S. pombe protein	Non-essential protein of unknown function involved in vacuolar protein sorting; belongs to a family of cytosolic Golgi-associated proteins suggesting that it may play a role in secretion; also detected in the nucleus
6115_at	1.20999	YDR373W	FRQ1	YDR373W strong similarity to human BDR-1 protein and other calcium binding proteins	N-myristoylated calcium-binding protein that may have a role in intracellular signaling through its regulation of the phosphatidylinositol 4-kinase Pik1p; member of the recoverin/frequenin branch of the EF-hand superfamily
6116_at	1.1487	YDR374C	---	YDR374C similarity to hypothetical A. thaliana protein BAC F21M12	Hypothetical protein
6072_at	0.885768	YDR375C	BCS1	YDR375C Mitochondrial protein of the CDC48\/PAS1\/SEC18 ATPase family, required for expression of functional Rieske iron-sulfur protein	Protein of the mitochondrial inner membrane that functions as an ATP-dependent chaperone, required for the assembly of the cytochrome bc(1) complex from the Rip1p and Qcr10p proteins; member of the CDC48/PAS1/SEC18 ATPase family
6073_at	1.71119	YDR376W	ARH1	YDR376W adrenodoxin oxidoreductase homolog	Oxidoreductase of the mitochondrial inner membrane, involved in cytoplasmic and mitochondrial iron homeostasis and required for activity of Fe-S cluster-containing enzymes; one of the few mitochondrial proteins essential for viability
6074_at	1.1487	YDR377W	ATP17	YDR377W ATP synthase subunit f	Subunit f of the F0 sector of mitochondrial F1F0 ATP synthase, which is a large, evolutionarily conserved enzyme complex required for ATP synthesis
6075_at	1.29684	YDR378C	LSM6	YDR378C Sm-like protein	Component of small nuclear ribonucleoprotein complexes involved in RNA processing, splicing, and decay
6076_at	1.18921	YDR379W	RGA2	YDR379W Contains a Rho-GAP domain and two LIM domains. Has strong similarity to Rga1p. Has some similarity to all known Rho-GAPs.	GTPase-activating protein for the polarity-establishment protein Cdc42p; implicated in control of septin organization, pheromone response, and haploid invasive growth
6077_at	6.9644	YDR380W	ARO10	YDR380W similarity to Pdc6p, Thi3p and to pyruvate decarboxylases	Phenylpyruvate decarboxylase, catalyzes decarboxylation of phenylpyruvate to phenylacetaldehyde, which is the first specific step in the Ehrlich pathway
6079_at	1.16878	YDR381W	YRA1	YDR381W Nuclear RNA-binding RNA annealing protein	Nuclear protein that binds to RNA and to Mex67p, required for export of poly(A)+ mRNA from the nucleus; member of the REF (RNA and export factor binding proteins) family; another family member, Yra2p, can substitute for Yra1p function
6078_at	1.31951	YDR381W	YRA1	YDR381W Nuclear RNA-binding RNA annealing protein	Nuclear protein that binds to RNA and to Mex67p, required for export of poly(A)+ mRNA from the nucleus; member of the REF (RNA and export factor binding proteins) family; another family member, Yra2p, can substitute for Yra1p function
6080_at	0.798298	YDR382W	RPP2B	YDR382W Ribosomal protein P2B (YP2beta) (L45)	Ribosomal protein P2 beta, a component of the ribosomal stalk, which is involved in the interaction between translational elongation factors and the ribosome; regulates the accumulation of P1 (Rpp1Ap and Rpp1Bp) in the cytoplasm
6081_at	2.25793	YDR383C	NKP1	YDR383C weak similarity to S.pombe paramyosin	Non-essential kinetochore protein, subunit of the Ctf19 central kinetochore complex (Ctf19p-Mcm21p-Okp1p-Mcm22p-Mcm16p-Ctf3p-Chl4p-Mcm19p-Nkp1p-Nkp2p-Ame1p-Mtw1p)
6082_at	0.659754	YDR384C	ATO3	YDR384C strong similarity to Y.lipolytica GPR1 gene	Plasma membrane protein, regulation pattern suggests a possible role in export of ammonia from the cell; member of the TC 9.B.33 YaaH family of putative transporters
6083_at	2.21914	YDR386W	MUS81	YDR386W MMS and UV Sensitive\; Mus81p and Rad54p are found together in a complex from whole-cell extracts	Helix-hairpin-helix protein, involved in DNA repair and replication fork stability; functions as an endonuclease in complex with Mms4p; interacts with Rad54p
6084_at	0.965936	YDR387C	---	YDR387C similarity to Itr1p and Itr2p and E.coli araE	Hypothetical protein
6085_at	1.38992	YDR388W	RVS167	YDR388W involved in endocytosis	Actin-associated protein, subunit of a complex (Rvs161p-Rvs167p) involved in regulation of actin cytoskeleton, endocytosis, and viability following starvation or osmotic stress; homolog of mammalian amphiphysin
6086_at	1.46409	YDR389W	SAC7	YDR389W GTPase activating protein (GAP) for RHO1	GTPase activating protein (GAP) for Rho1p, involved in signaling to the actin cytoskeleton, null mutations suppress tor2 mutations and temperature sensitive mutations in actin; potential Cdc28p substrate
6087_at	0.798298	YDR390C	UBA2	YDR390C Protein with homology to mammalian ubiquitin activating (E1) enzyme	Nuclear protein that acts as a heterodimer with Aos1p to activate Smt3p (SUMO) before its conjugation to proteins (sumoylation), which may play a role in protein targeting; essential for viability
6088_at	1	YDR391C	---	YDR391C strong similarity to hypothetical protein YOR013w	Hypothetical protein
6089_at	1.03526	YDR392W	SPT3	YDR392W transcription factor, member of the histone acetyltransferase SAGA complex	Subunit of the SAGA and SAGA-like transcriptional regulatory complexes, interacts with Spt15p to activate transcription of some RNA polymerase II-dependent genes, also functions to inhibit transcription at some promoters
6090_at	1.07177	YDR393W	SHE9	YDR393W mRNA (identified by a library screen) that causes growth arrest when overexpressed	Mitochondrial inner membrane protein required for normal mitochondrial morphology, may be involved in fission of the inner membrane; forms a homo-oligomeric complex
6091_at	1.31951	YDR394W	RPT3	YDR394W probable 26S protease subunit and member of the CDC48\/PAS1\/SEC18 family of ATPases	One of six ATPases of the 19S regulatory particle of the 26S proteasome involved in the degradation of ubiquitinated substrates; substrate of N-acetyltransferase B
6092_at	0.840896	YDR395W	SXM1	YDR395W Sxm1p	Nuclear transport factor (karyopherin) involved in protein transport between the cytoplasm and nucleoplasm; similar to Nmd5p, Cse1p, Lph2p, and the human cellular apoptosis susceptibility protein, CAS1
6093_at	0.435275	YDR396W	---	YDR396W hypothetical protein	---
6094_at	0.63728	YDR397C	NCB2	YDR397C repressor of class II transcription	Beta subunit of the NC2 dimeric histone-fold complex; represses RNA polymerase II transcription through binding to TBP and inhibition of TFIIA and TFIIB; homologous to the Dr1 subunit of the mammalian NC2 (negative cofactor2)
6049_at	0.554785	YDR398W	UTP5	YDR398W similarity to human KIAA0007 gene	Nucleolar protein, component of the small subunit (SSU) processome containing the U3 snoRNA that is involved in processing of pre-18S rRNA
6050_at	0.450625	YDR399W	HPT1	YDR399W Hypoxanthine Phosphoribosyltransferase	Dimeric hypoxanthine-guanine phosphoribosyltransferase, catalyzes the formation of both inosine monophosphate and guanosine monophosphate; mutations in the human homolog HPRT1 can cause Lesch-Nyhan syndrome and Kelley-Seegmiller syndrome
6051_at	0.982821	YDR400W	URH1	YDR400W similarity to C. fasciculata inosine-uridine preferring nucleoside hydrolase (EC 3.2.2.1)	Uridine nucleosidase (uridine-cytidine N-ribohydrolase), cleaves N-glycosidic bonds in nucleosides; involved in recycling pyrimidine deoxy- and ribonucleosides via the pyrimidine salvage pathway
6053_at	0.90125	YDR401W	---	YDR401W questionable ORF	---
6052_at	1.09051	YDR402C	DIT2	YDR402C Cytochrome P450 56, Dit2p catalyzes oxidation of N-formyl tyrosine to N,N-bisformyl dityrosine in vitro	N-formyltyrosine oxidase, sporulation-specific microsomal enzyme required for spore wall maturation, involved in the production of a soluble LL-dityrosine-containing precursor of the spore wall, homologous to cytochrome P-450s
6054_at	1.31951	YDR403W	DIT1	YDR403W first enzyme in dityrosine synthesis in the outer layer of the spore wall pathway converting L-tyrosine to N-formyl-L-tyrosine, expressed late (10-16 hr) in sporulation	Sporulation-specific enzyme required for spore wall maturation, involved in the production of a soluble LL-dityrosine-containing precursor of the spore wall; transcripts accumulate at the time of prospore enclosure
6055_at	0.82645	YDR404C	RPB7	YDR404C dissociable subunit of RNA polymerase II	RNA polymerase II subunit B16; forms two subunit dissociable complex with Rpb4p
6056_at	0.965936	YDR405W	MRP20	YDR405W 263-amino acid mitochondrial ribosomal large subunit protein\; similar to L23 family of ribosomal proteins	Mitochondrial ribosomal protein of the large subunit
6057_at	1.18921	YDR406W	PDR15	YDR406W probable multidrug resistance transporter	ATP binding cassette (ABC) transporter of the plasma membrane; general stress response factor implicated in cellular detoxification; target of Pdr1p, Pdr3p and Pdr8p transcription regulators; promoter contains a PDR responsive element
6058_at	1.25266	YDR407C	TRS120	YDR407C weak similarity to Myo1p	One of 10 subunits of the transport protein particle (TRAPP) complex of the cis-Golgi which mediates vesicle docking and fusion; involved in endoplasmic reticulum (ER) to Golgi membrane traffic
6059_at	1.07177	YDR408C	ADE8	YDR408C glycinamide ribotide transformylase	Phosphoribosyl-glycinamide transformylase, catalyzes a step in the 'de novo' purine nucleotide biosynthetic pathway
6060_at	1.12896	YDR409W	SIZ1	YDR409W similarity to Nfi1p	SUMO ligase that promotes the attachment of sumo (Smt3p; small ubiquitin-related modifier) to proteins; binds Ubc9p and may bind septins; specifically required for sumoylation of septins in vivo; localized to the septin ring
6061_at	0.917004	YDR410C	STE14	YDR410C farnesyl cysteine-carboxyl methyltransferase	Farnesyl cysteine-carboxyl methyltransferase, mediates the carboxyl methylation step during C-terminal CAAX motif processing of a-factor and RAS proteins in the endoplasmic reticulum, localizes to the ER membrane
6062_at	1.20999	YDR411C	DFM1	YDR411C weak similarity to Der1p	Protein of unknown function, localizes to the ER, contains four transmembrane domains; member of the Der1p-like family
6064_at	0.90125	YDR412W	---	YDR412W questionable ORF	Protein required for cell viability
6063_at	0.535887	YDR413C	---	YDR413C weak similarity to NADH dehydrogenase	---
6065_at	0.90125	YDR414C	ERD1	YDR414C Protein required for retention of luminal ER proteins	Predicted membrane protein required for the retention of lumenal endoplasmic reticulum proteins; mutants secrete the endogenous ER protein, BiP (Kar2p)
6066_at	0.757858	YDR415C	---	YDR415C strong similarity to bacterial leucyl aminopeptidase	Hypothetical protein
6067_at	1.27456	YDR416W	SYF1	YDR416W SYnthetic lethal with cdcForty	Component of the spliceosome complex involved in pre-mRNA splicing; involved in regulation of cell cycle progression; similar to Drosophila crooked neck protein
6068_at	0.574349	YDR417C	---	YDR417C questionable ORF	---
6070_s_at	0.744839	YDR418W	RPL12A /// RPL12B	YDR418W Ribosomal protein L12B (L15B) (YL23)	Protein component of the large (60S) ribosomal subunit, nearly identical to Rpl12Bp; rpl12a rpl12b double mutant exhibits slow growth and slow translation; has similarity to E. coli L11 and rat L12 ribosomal proteins /// Protein component of the large (60S) ribosomal subunit, nearly identical to Rpl12Ap; rpl12a rpl12b double mutant exhibits slow growth and slow translation; has similarity to E. c…
6069_i_at	0.885768	YDR418W	RPL12A /// RPL12B	YDR418W Ribosomal protein L12B (L15B) (YL23)	Protein component of the large (60S) ribosomal subunit, nearly identical to Rpl12Bp; rpl12a rpl12b double mutant exhibits slow growth and slow translation; has similarity to E. coli L11 and rat L12 ribosomal proteins /// Protein component of the large (60S) ribosomal subunit, nearly identical to Rpl12Ap; rpl12a rpl12b double mutant exhibits slow growth and slow translation; has similarity to E. c…
6071_at	0.517632	YDR419W	RAD30	YDR419W similar to E. coli DinB and S. cerevisiae REV1	DNA polymerase eta, involved in the predominantly error-free bypass replication of DNA lesions, catalyzes the efficient and accurate synthesis of DNA opposite cyclobutane pyrimidine dimers; homolog of human POLH and bacterial DinB proteins
6026_at	1.25266	YDR420W	HKR1	YDR420W Type 1 membrane protein with EF hand motif	Serine/threonine rich cell surface protein that contains an EF hand motif; involved in the regulation of cell wall beta-1,3 glucan synthesis and bud site selection; overexpression confers resistance to Hansenula mrakii killer toxin, HM-1
6027_at	1.71119	YDR421W	ARO80	YDR421W hypothetical protein	Zinc finger transcriptional activator of the Zn2Cys6 family; activates transcription of aromatic amino acid catabolic genes in the presence of aromatic amino acids
6028_at	0.965936	YDR422C	CAD1 /// SIP1	YDR422C SNF1 protein kinase substrate	AP-1-like bZIP transcriptional activator involved in multiple stress responses, iron metabolism, and pleiotropic drug resistance; controls a set of genes involved in stabilizing proteins, binds consensus sequence TTACTAA; 5' UTR contains uORFs /// Alternate beta-subunit of the Snf1p kinase complex, may confer substrate specificity; vacuolar protein containing KIS (Kinase-Interacting Sequence) and…
6029_at	0.949342	YDR423C	CAD1	YDR423C Transcriptional activator involved in resistance to 1,10-phenanthroline\; member of yeast Jun-family of transcription factors related to mammalian c-jun	AP-1-like bZIP transcriptional activator involved in multiple stress responses, iron metabolism, and pleiotropic drug resistance; controls a set of genes involved in stabilizing proteins, binds consensus sequence TTACTAA; 5' UTR contains uORFs
6030_at	1.01748	YDR424C	CAD1 /// DYN2	YDR424C putative light chain of dynein	AP-1-like bZIP transcriptional activator involved in multiple stress responses, iron metabolism, and pleiotropic drug resistance; controls a set of genes involved in stabilizing proteins, binds consensus sequence TTACTAA; 5' UTR contains uORFs /// Cytoplasmic light chain dynein, microtubule motor protein
6031_at	1.38992	YDR425W	SNX41	YDR425W similarity to hypothetical protein YDL113c	Sorting nexin, involved in the retrieval of late-Golgi SNAREs from the post-Golgi endosome to the trans-Golgi network; forms a complex with Snx4p and Atg20p
6032_at	0.719467	YDR426C	---	YDR426C questionable ORF	---
6033_at	1.27456	YDR427W	RPN9	YDR427W Subunit of the regulatory particle of the proteasome	Non-ATPase regulatory subunit of the 26S proteasome, has similarity to putative proteasomal subunits in other species; null mutant is temperature sensitive and exhibits cell cycle and proteasome assembly defects
6034_at	0.574349	YDR428C	---	YDR428C hypothetical protein	Hypothetical protein
6035_at	0.870551	YDR429C	TIF35	YDR429C Translation initiation factor 3 p33 subunit	Subunit of the core complex of translation initiation factor 3(eIF3), which is essential for translation
6036_at	1.05336	YDR430C	CYM1	YDR430C similarity to C.perfringens hypothetical hypA protein	Lysine-specific metalloprotease of the mitochondrial intermembrane space, member of the pitrilysin family; degrades proteins and presequence peptides cleaved from imported proteins; required for normal mitochondrial morphology
6037_at	0.63728	YDR431W	---	YDR431W questionable ORF	---
6039_g_at	0.784584	YDR432W	NPL3	YDR432W nuclear shuttling protein with an RNA recognition motif	RNA-binding protein that carries poly(A)+ mRNA from the nucleus into the cytoplasm; phosphorylation by Sky1p in the cytoplasm may promote release of mRNAs
6038_at	1.1487	YDR432W	NPL3	YDR432W nuclear shuttling protein with an RNA recognition motif	RNA-binding protein that carries poly(A)+ mRNA from the nucleus into the cytoplasm; phosphorylation by Sky1p in the cytoplasm may promote release of mRNAs
6040_i_at	0.812252	YDR433W	NPL3	YDR433W questionable ORF	RNA-binding protein that carries poly(A)+ mRNA from the nucleus into the cytoplasm; phosphorylation by Sky1p in the cytoplasm may promote release of mRNAs
6041_at	1.16878	YDR434W	GPI17	YDR434W similarity to S.pombe hypothetical protein	Transmembrane protein subunit of the glycosylphosphatidylinositol transamidase complex that adds GPIs to newly synthesized proteins; human PIG-Sp homolog
6042_at	1.23114	YDR435C	PPM1	YDR435C similarity to YOL141w and hypothetical C.elegans protein	Carboxyl methyl transferase, methylates the C terminus of the protein phosphatase 2A catalytic subunit (Pph21p or Pph22p), which is important for complex formation with regulatory subunits
6043_at	1.1487	YDR436W	PPZ2	YDR436W serine-threonine phosphatase Z	Serine/threonine protein phosphatase Z, isoform of Ppz1p; involved in regulation of potassium transport, which affects osmotic stability, cell cycle progression, and halotolerance
6044_at	1.54221	YDR437W	---	YDR437W hypothetical protein	Subunit of GPI-GlcNAc transferase involved in synthesis of N-acetylglucosaminyl phosphatidylinositol (GlcNAc-PI), which is the first intermediate in glycosylphosphatidylinositol (GPI) anchor synthesis, shares similarity with mammalian PIG-P
6045_at	0.784584	YDR438W	---	YDR438W strong similarity to hypothetical protein YML018c	Hypothetical protein
6046_at	1.18921	YDR439W	LRS4	YDR439W Loss of rDNA silencing	Protein involved in rDNA silencing; positively charged coiled-coil protein with limited similarity to myosin
6047_at	0.855595	YDR440W	DOT1	YDR440W Pachytene CHeckpoint	Nucleosomal histone H3-Lys79 methylase, associates with transcriptionally active genes, functions in gene silencing at telomeres, most likely by directly modulating chromatin structure and Sir protein localization
6048_at	0.757858	YDR441C	APT2	YDR441C Adenine phosphoribosyltransferase	Apparent pseudogene, not transcribed or translated under normal conditions; encodes a protein with similarity to adenine phosphoribosyltransferase, but artificially expressed protein exhibits no enzymatic activity
6003_at	0.192776	YDR442W	---	YDR442W questionable ORF	---
6004_at	1.46409	YDR443C	SSN2	YDR443C RNA polymerase II holoenzyme component	Required for stable association of Srb10p-Srb11p kinase with RNA polymerase holoenzyme; regulates YGP1 epxression; component of RNA polymerase II holoenzyme and Kornberg's mediator (SRB) subcomplex; transcription factor
6005_at	0.90125	YDR444W	---	YDR444W similarity to hypothetical protein YGL144c and YDL109c	Hypothetical protein
6006_at	0.870551	YDR445C	---	YDR445C questionable ORF	---
6007_at	0.933033	YDR446W	ECM11	YDR446W ExtraCellular Mutant	Non-essential protein of unknown function, GFP fusion protein is present in discrete clusters in the nucleus throughout mitosis; may be involved in maintaining chromatin structure
6008_at	1.25266	YDR448W	ADA2	YDR448W transcription factor, member of ADA and SAGA, two transcriptional adaptor\/HAT (histone acetyltransferase)complexes	Transcription coactivator, component of the ADA and SAGA transcriptional adaptor/HAT (histone acetyltransferase) complexes
6009_at	0.798298	YDR449C	UTP6	YDR449C hypothetical protein	Nucleolar protein, component of the small subunit (SSU) processome containing the U3 snoRNA that is involved in processing of pre-18S rRNA
6010_at	1.46409	YDR451C	YHP1	YDR451C strong similarity to Yox1p	One of two homeobox transcriptional repressors (see also Yox1p), that bind to Mcm1p and to early cell cycle box (ECB) elements of cell cycle regulated genes, thereby restricting ECB-mediated transcription to the M/G1 interval
6011_at	1.25266	YDR452W	PPN1	YDR452W similarity to human sphingomyelin phosphodiesterase	Vacuolar endopolyphosphatase with a role in phosphate metabolism; functions as a homodimer
6012_at	1.41421	YDR453C	TSA2	YDR453C strong similarity to thiol-specific antioxidant proteins	Stress inducible cytoplasmic thioredoxin peroxidase; cooperates with Tsa1p in the removal of reactive oxygen, nitrogen and sulfur species using thioredoxin as hydrogen donor; deletion enhances the mutator phenotype of tsa1 mutants
6013_at	1	YDR454C	GUK1	YDR454C guanylate kinase	Guanylate kinase, converts GMP to GDP; required for growth and mannose outer chain elongation of cell wall N-linked glycoproteins
6014_at	0.225313	YDR455C	---	YDR455C questionable ORF	---
6015_at	0.949342	YDR456W	NHX1	YDR456W Na+\/H+ exchanger	Endosomal Na+/H+ exchanger, required for intracellular sequestration of Na+; required for osmotolerance to acute hypertonic shock
6016_at	1.07177	YDR457W	TOM1	YDR457W hect-domain-containing protein, required for G2\/M transition\; similar to RSP5\; contains motifs typical of protein kinases	Temperature dependent Organization in Mitotic nucleus; hect-domain-containing protein, containing kinase motifs; similar to Rsp5
6017_at	0.885768	YDR458C	---	YDR458C similarity to hypothetical protein YML034w and YML033w	Protein of unknown function; green fluorescent protein (GFP)-fusion protein localizes to the nuclear periphery
6018_at	0.982821	YDR459C	---	YDR459C weak similarity to YNL326c	likely functions in pathway(s) outside Ras
6019_at	1.31951	YDR460W	TFB3	YDR460W TFIIH subunit Tfb3 , contains ring finger motif\; similar to mammalian CAK subunit	Subunit of TFIIH and nucleotide excision repair factor 3 complexes, involved in transcription initiation, required for nucleotide excision repair; ring finger protein similar to mammalian CAK and TFIIH subunit
6020_r_at	0.435275	YDR461W	MFA1	YDR461W a-factor mating pheromone precursor	Mating pheromone a-factor, made by a cells; interacts with alpha cells to induce cell cycle arrest and other responses leading to mating; biogenesis involves C-terminal modification, N-terminal proteolysis, and export; also encoded by MFA2
6021_f_at	1.29684	YDR461W	MFA1	YDR461W a-factor mating pheromone precursor	Mating pheromone a-factor, made by a cells; interacts with alpha cells to induce cell cycle arrest and other responses leading to mating; biogenesis involves C-terminal modification, N-terminal proteolysis, and export; also encoded by MFA2
6022_at	1.09051	YDR462W	MRPL28	YDR462W Mitochondrial ribosomal protein MRPL28 (YmL28)	Mitochondrial ribosomal protein of the large subunit
6023_at	1.18921	YDR463W	STP1	YDR463W Nuclear-localized protein containing zinc finger motifs	Transcription factor, activated by proteolytic processing in response to signals from the SPS sensor system for external amino acids; activates transcription of amino acid permease genes and may have a role in tRNA processing
6024_at	0.694959	YDR464W	SPP41	YDR464W negative regulator of prp genes	appears to control expression of spliceosome components PRP4 and PRP3; negative regulator of prp genes
6025_at	0.68302	YDR465C	RMT2	YDR465C Protein arginine methyltransferase	Arginine methyltransferase; ribosomal protein L12 is a substrate
5980_at	0.855595	YDR466W	PKH3	YDR466W similarity to ser/thr protein kinase	Protein kinase with similarity to mammalian phosphoinositide-dependent kinase 1 (PDK1) and yeast Pkh1p and Pkh2p, two redundant upstream activators of Pkc1p; identified as a multicopy suppressor of a pkh1 pkh2 double mutant
5981_at	0.5	YDR467C	---	YDR467C questionable ORF	---
5982_at	1.03526	YDR468C	TLG1	YDR468C tSNARE that affects a Late Golgi compartment	Essential t-SNARE that forms a complex with Tlg2p and Vti1p and mediates fusion of endosome-derived vesicles with the late Golgi; binds the docking complex VFT (Vps fifty-three) through interaction with Vps51p
5983_at	0.885768	YDR469W	SDC1	YDR469W hypothetical protein	Subunit of the COMPASS (Set1C) complex, which methylates Rad6p ubiquitinated histone H3 on lysine 4 and is required in transcriptional silencing near telomeres; has similarity to C. elegans Dpy-30
5984_at	0.870551	YDR470C	UGO1	YDR470C similarity to chromosome segregation protein Cse1p	Protein of unknown function; outer membrane component of the mitochondrial fusion machinery; Ugo1p bind directly to Fzo1p and Mgm1p and thereby link these two GTPases during mitochondrial fusion
5985_at	0.885768	YDR471W	RPL27B	YDR471W Ribosomal protein L27B	Protein component of the large (60S) ribosomal subunit, nearly identical to Rpl27Ap and has similarity to rat L27 ribosomal protein
5986_at	1.20999	YDR472W	TRS31	YDR472W similarity to P.falciparum 41-2 protein antigen	One of 10 subunits of the transport protein particle (TRAPP) complex of the cis-Golgi which mediates vesicle docking and fusion; involved in endoplasmic reticulum (ER) to Golgi membrane traffic
5987_at	1.10957	YDR473C	PRP3	YDR473C essential splicing factor	Splicing factor, component of the U4/U6-U5 snRNP complex
5988_at	1.41421	YDR474C	---	YDR474C similarity to C-terminal region of YOR019w	Protein of unknown function; previously annotated as two separate ORFs, YDR474C and YDR475C, which were merged as a result of corrections to the systematic reference sequence
5989_at	1.05336	YDR475C	---	YDR475C hypothetical protein	Protein of unknown function; previously annotated as two separate ORFs, YDR474C and YDR475C, which were merged as a result of corrections to the systematic reference sequence
5990_at	1.20999	YDR476C	---	YDR476C hypothetical protein	Hypothetical protein
5991_at	1.12896	YDR477W	SNF1	YDR477W protein serine\/threonine kinase	AMP-activated serine/threonine protein kinase found in a complex containing Snf4p and members of the Sip1p/Sip2p/Gal83p family; required for transcription of glucose-repressed genes, thermotolerance, sporulation, and peroxisome biogenesis
5992_at	0.784584	YDR478W	SNM1	YDR478W RNAse MRP protein component	Subunit of RNase MRP, which cleaves pre-rRNA; not shared between Rnase MRP and nuclear Rnase P, in contrast to all other Rnase MRP protein subunits; binds to the NME1 RNA subunit of Rnase MRP
5993_at	1.27456	YDR479C	PEX29	YDR479C weak similarity to YHR150w	Peroxisomal integral membrane protein, involved in regulation of peroxisome size and number; genetic interactions suggest that Pex28p and Pex29p act at steps upstream of those mediated by Pex30p, Pex31p, and Pex32p
5994_at	1.54221	YDR480W	DIG2	YDR480W MAP kinase-associated protein	Regulatory protein of unknown function, pheromone-inducible, involved in the regulation of mating-specific genes and the invasive growth pathway, required for MAP-kinase imposed repression, inhibits pheromone-responsive transcription
5995_at	1.34257	YDR481C	PHO8	YDR481C repressible alkaline phosphatase	Repressible alkaline phosphatase, a glycoprotein localized to the vacuole; regulated by levels of inorganic phosphate and by a system consisting of Pho4p, Pho9p, Pho80p, Pho81p and Pho85p; dephosphorylates phosphotyrosyl peptides
5996_at	1.23114	YDR482C	CWC21	YDR482C hypothetical protein	Component of a complex containing Cef1p, putatively involved in pre-mRNA splicing; may bind RNA; has similarity to S. pombe Cwf21p
5997_at	1.16878	YDR483W	KRE2	YDR483W alpha-1,2-mannosyltransferase	Alpha1,2-mannosyltransferase of the Golgi involved in protein mannosylation
5998_at	0.965936	YDR484W	VPS52	YDR484W May interact with actin as a component or controller of the assembly or stability of the actin cytoskeleton	Component of the GARP (Golgi-associated retrograde protein) complex, Vps51p-Vps52p-Vps53p-Vps54p, which is required for the recycling of proteins from endosomes to the late Golgi; involved in localization of actin and chitin
5999_at	1.18921	YDR485C	VPS72	YDR485C similarity to trichohyalin	Protein of unknown function, component of the Swr1p complex that incorporates Htz1p into chromatin; required for vacuolar protein sorting
6000_at	1.71119	YDR486C	VPS60	YDR486C weak similarity to Snf7p	Cytoplasmic and vacuolar membrane protein involved in late endosome to vacuole transport; required for normal filament maturation during pseudohyphal growth; may function in targeting specific cargo proteins for degradation
6001_at	1.03526	YDR487C	RIB3	YDR487C 3,4-dihydroxy-2-butanone 4-phosphate synthase	3,4-dihydroxy-2-butanone-4-phosphate synthase (DHBP synthase), required for riboflavin biosynthesis from ribulose-5-phosphate, also has an unrelated function in mitochondrial respiration
6002_at	1.29684	YDR488C	PAC11	YDR488C Protein required in the absence of Cin8p	Dynein intermediate chain, acts in the cytoplasmic dynein pathway, forms cortical cytoplasmic microtubule capture site with Num1p; null mutant is defective in nuclear migration, essential in the absence of CIN8
5958_at	0.917004	YDR489W	SLD5	YDR489W hypothetical protein	Subunit of the GINS complex (Sld5p, Psf1p, Psf2p, Psf3p), which binds to DNA replication origins and facilitates assembly of the DNA replication machinery
5959_at	1.03526	YDR490C	PKH1	YDR490C Ser\/Thr protein kinase	Serine/threonine protein kinase involved in sphingolipid-mediated signaling pathway that controls endocytosis; activates Ypk1p and Ykr2p, components of signaling cascade required for maintenance of cell wall integrity; redundant with Pkh2p
5960_at	0.615572	YDR491C	---	YDR491C questionable ORF	---
5961_at	0.719467	YDR492W	IZH1	YDR492W strong similarity to hypothetical protein YOL002c	Membrane protein involved in zinc metabolism, member of the four-protein IZH family; transcription is regulated directly by Zap1p, expression induced by zinc deficiency and fatty acids; deletion increases sensitivity to elevated zinc
5962_at	0.719467	YDR493W	---	YDR493W hypothetical protein	The authentic, non-tagged protein was localized to the mitochondria
5963_at	0.771105	YDR494W	RSM28	YDR494W hypothetical protein	Mitochondrial ribosomal protein of the small subunit; genetic interactions suggest a possible role in promoting translation initiation
5964_at	0.840896	YDR495C	VPS3	YDR495C Vacuolar sorting protein	Cytoplasmic protein required for the sorting and processing of soluble vacuolar proteins, acidification of the vacuolar lumen, and assembly of the vacuolar H+-ATPase
5965_at	0.594604	YDR496C	PUF6	YDR496C similarity to hypothetical human and C.elegans proteins	Pumilio-homology domain protein that binds ASH1 mRNA at PUF consensus sequences in the 3' UTR and represses its translation, resulting in proper asymmetric localization of ASH1 mRNA
5966_at	0.694959	YDR497C	ITR1	YDR497C myo-inositol transporter	Myo-inositol transporter with strong similarity to the minor myo-inositol transporter Itr2p, member of the sugar transporter superfamily; expression is repressed by inositol and choline via Opi1p and derepressed via Ino2p and Ino4p
5967_at	0.757858	YDR498C	SEC20	YDR498C membrane glycoprotein, sorted by HDEL retrieval system	Membrane glycoprotein v-SNARE involved in retrograde transport from the Golgi to the ER; required for N- and O-glycosylation in the Golgi but not in the ER; forms a complex with the cytosolic Tip20p
5968_at	1.36604	YDR499W	LCD1	YDR499W weak similarity to hypothetical C.elegans protein, M.genitalium peptide chain release factor 1 and YJL149w	Essential protein required for the DNA integrity checkpoint pathways; interacts physically with Mec1p; putative homolog of S. pombe Rad26 and human ATRIP
5969_at	0.68302	YDR500C	RPL37B	YDR500C 60S ribosomal protein L37B (L43) (YL35)	Protein component of the large (60S) ribosomal subunit, has similarity to Rpl37Ap and to rat L37 ribosomal protein
5970_at	0.771105	YDR501W	PLM2	YDR501W similarity to hypothetical protein YLR183c	Protein required for partitioning of the 2-micron plasmid
5971_at	0.526681	YDR502C	SAM2	YDR502C S-adenosylmethionine synthetase	S-adenosylmethionine synthetase, catalyzes transfer of the adenosyl group of ATP to the sulfur atom of methionine; one of two differentially regulated isozymes (Sam1p and Sam2p)
5972_at	1.25266	YDR503C	LPP1	YDR503C Lipid phosphate phosphatase	Lipid phosphate phosphatase, catalyzes Mg(2+)-independent dephosphorylation of phosphatidic acid (PA), lysophosphatidic acid, and diacylglycerol pyrophosphate; involved in control of the cellular levels of phosphatidylinositol and PA
5973_at	1.20999	YDR504C	SPG3	YDR504C similarity to hypothetical T.brucei protein	Protein required for survival at high temperature during stationary phase; not required for growth on nonfermentable carbon sources
5974_at	1.31951	YDR505C	PSP1	YDR505C high copy suppressor of ts mutations in DNA polymerase alpha	Asn and gln rich protein of unknown function; high-copy suppressor of POL1 (DNA polymerase alpha) and partial suppressor of CDC2 (polymerase delta) and CDC6 (pre-RC loading factor) mutations; overexpression results in growth inhibition
5975_at	1.5966	YDR506C	---	YDR506C similarity to FET3, YFL041w and F.floriforme diphenol oxidase	Hypothetical protein
5976_at	1.27456	YDR507C	GIN4	YDR507C putative serine\/threonine kinase	Protein kinase involved in bud growth and assembly of the septin ring, proposed to have kinase-dependent and kinase-independent activities; undergoes autophosphorylation; similar to Kcc4p and Hsl1p
5977_at	1.03526	YDR508C	GNP1	YDR508C high-affinity glutamine permease	High-affinity glutamine permease, also transports Leu, Ser, Thr, Cys, Met and Asn; expression is fully dependent on Grr1p and modulated by the Ssy1p-Ptr3p-Ssy5p (SPS) sensor of extracellular amino acids
5978_at	1.07177	YDR509W	---	YDR509W questionable ORF	---
5979_at	1.05336	YDR510W	SMT3	YDR510W may be involved in function and\/or structure of the eukaryotic kinetochore	Ubiquitin-like protein of the SUMO family, conjugated to lysine residues of target proteins; regulates chromatid cohesion, chromosome segregation, APC-mediated proteolysis, DNA replication and septin ring dynamics
5935_at	0.917004	YDR511W	ACN9	YDR511W weak similarity to C. elegans protein F25H9.7 and to the human complement 3 precursor	Protein of the mitochondrial intermembrane space, required for acetate utilization and gluconeogenesis; has orthologs in higher eukaryotes
5936_at	1.5966	YDR512C	EMI1	YDR512C questionable ORF	Non-essential protein of unknown function required for transcriptional induction of the early meiotic-specific transcription factor IME1, also required for sporulation
5937_at	1.43893	YDR513W	TTR1	YDR513W Glutaredoxin (thioltransferase) (glutathione reductase)	Cytoplasmic glutaredoxin, thioltransferase, glutathione-dependent disulfide oxidoreductase involved in maintaining redox state of target proteins, also exhibits glutathione peroxidase activity, expression induced in response to stress
5938_at	0.392292	YDR514C	---	YDR514C strong similarity to hypothetical protein YCL036w	Hypothetical protein
5939_at	1	YDR515W	SLF1	YDR515W regulates the copper-dependent mineralization of copper sulfide complexes on the cell surface in cells cultured in medium containing copper salts	RNA binding protein that associates with polysomes; proposed to be involved in regulating mRNA translation; involved in the copper-dependent mineralization of copper sulfide complexes on cell surface in cells cultured in copper salts
5940_at	0.90125	YDR516C	EMI2	YDR516C strong similarity to glucokinase	Non-essential protein of unknown function required for transcriptional induction of the early meiotic-specific transcription factor IME1, also required for sporulation
5941_at	0.694959	YDR517W	GRH1	YDR517W weak similarity to hypothetical S.pombe protein	Golgi localized protein component of the spindle assembly checkpoint; homolog of human GRASP65, which functions in postmitotic reassembly of Golgi stacks
5942_at	0.757858	YDR518W	EUG1	YDR518W Protein disulfide isomerase homolog	Protein disulfide isomerase of the endoplasmic reticulum lumen, function overlaps with that of Pdi1p; may interact with nascent polypeptides in the ER
5943_at	1.12896	YDR519W	FPR2	YDR519W FKBP (FK506 binding protein) 13\; peptidylprolyl cis-trans isomerase activity	Membrane-bound peptidyl-prolyl cis-trans isomerase (PPIase), binds to the drugs FK506 and rapamycin; expression pattern suggests possible involvement in ER protein trafficking
5944_at	0.949342	YDR520C	---	YDR520C weak similarity to transcription factors of the zinc finger class	Hypothetical protein
5945_at	0.615572	YDR521W	---	YDR521W questionable ORF	---
5946_at	0.90125	YDR522C	SPS2	YDR522C Middle\/late gene of meiosis	Protein expressed during sporulation, redundant with Sps22p for organization of the beta-glucan layer of the spore wall; S. pombe ortholog is a spore wall component
5947_at	1.29684	YDR523C	SPS1	YDR523C serine\/threonine kinase homologous to Ste20p\; expressed in middle\/late meiosis	Putative protein serine/threonine kinase expressed at the end of meiosis and localized to the prospore membrane, required for correct localization of enzymes involved in spore wall synthesis
5948_at	0.982821	YDR524C	AGE1	YDR524C similarity to hypothetical human protein and YIL044c	ADP-ribosylation factor (ARF) GTPase activating protein (GAP) effector, involved in the secretory and endocytic pathways; contains C2C2H2 cysteine/histidine motif
5926_g_at	0.82645	YDR524c-a	---	YDR524c-a identified by SAGE	---
5925_at	0.840896	YDR524c-a	---	YDR524c-a identified by SAGE	---
5924_at	0.615572	YDR524w-a	---	YDR524w-a identified by SAGE	Identified by SAGE
5949_at	1.6245	YDR525W	---	YDR525W hypothetical protein	---
5921_at	1.01748	YDR525W-A	SNA2	YDR525W-A hypothetical protein identified by SAGE	Protein of unknown function, has similarity to Pmp3p, which is involved in cation transport; green fluorescent protein (GFP)-fusion protein localizes to the cytoplasm in a punctate pattern
5950_at	0.870551	YDR526C	---	YDR526C questionable ORF	---
5951_at	0.82645	YDR527W	RBA50	YDR527W weak similarity to Plasmodium yoelii rhoptry protein	Protein involved in transcription; interacts with RNA polymerase II subunits Rpb2p, Rpb3, and Rpb11p; has similarity to human RPAP1
5952_at	0.965936	YDR528W	HLR1	YDR528W similarity to Lre1p	Protein involved in regulation of cell wall composition and integrity and response to osmotic stress; overproduction suppresses a lysis sensitive PKC mutation; similar to Lre1p, which functions antagonistically to protein kinase A
5953_at	0.90125	YDR529C	QCR7	YDR529C ubiquinol-cytochrome c oxidoreductase subunit 7 (14 kDa)	Subunit 7 of the ubiquinol cytochrome-c reductase complex, which is a component of the mitochondrial inner membrane electron transport chain; oriented facing the mitochondrial matrix; N-terminus appears to play a role in complex assembly
5954_at	1.38992	YDR530C	APA2	YDR530C 5',5'''-P-1,P-4-tetraphosphate phosphorylase II	Diadenosine 5',5''-P1,P4-tetraphosphate phosphorylase II (AP4A phosphorylase), involved in catabolism of bis(5'-nucleosidyl) tetraphosphates; has similarity to Apa1p
5955_at	0.671286	YDR531W	---	YDR531W similarity to hypothetical A. thaliana and C. elegans proteins	Pantothenate kinase (ATP:D-pantothenate 4'-phosphotransferase, EC 2.7.1.33) catalyzes the first committed step in the universal biosynthetic pathway leading to CoA.
5956_at	1.46409	YDR532C	---	YDR532C weak similarity Plasmodium repeat organellar protein	Protein of unknown function that localizes to the nuclear side of the spindle pole body and along short spindles; forms a complex with Spc105p
5957_at	0.90125	YDR533C	HSP31	YDR533C strong similarity to hypothetical proteins YPL280w, YOR391c and YMR322c	Possible chaperone and cysteine protease with similarity to E. coli Hsp31 and S. cerevisiae Hsp32p, Hsp33p, and Sno4p; member of the DJ-1/ThiJ/PfpI superfamily, which includes human DJ-1 involved in Parkinson's disease; exists as a dimer
5913_at	0.90125	YDR534C	FIT1	YDR534C similarity to YOR383c,Sta1p and pig mucin	Mannoprotein that is incorporated into the cell wall via a glycosylphosphatidylinositol (GPI) anchor, involved in the retention of siderophore-iron in the cell wall
5914_at	1.29684	YDR535C	---	YDR535C hypothetical protein	---
5915_at	0.757858	YDR536W	STL1	YDR536W sugar transporter-like protein	Glycerol proton symporter of the plasma membrane, subject to glucose-induced inactivation, strongly but transiently induced when cells are subjected to osmotic shock
5916_at	1.56917	YDR537C	---	YDR537C questionable ORF	---
5917_at	0.719467	YDR538W	PAD1	YDR538W Phenylacrylic acid decarboxylase	Phenylacrylic acid decarboxylase, confers resistance to cinnamic acid, decarboxylates aromatic carboxylic acids to the corresponding vinyl derivatives
5918_at	0.526681	YDR539W	---	YDR539W similarity to E.coli hypothetical 55.3 kDa protein in rfah-rfe intergenic region	Hypothetical protein
5919_at	0.933033	YDR540C	---	YDR540C hypothetical protein	Hypothetical protein
5920_at	1.10957	YDR541C	---	YDR541C similarity to dihydroflavonol-4-reductases	Hypothetical protein
3403_f_at	1.12896	YDR542W	PAU4 /// PAU6 /// PAU1 /// PAU2 /// DAN3	YDR542W strong similarity to subtelomeric encoded proteins	Part of 23-member seripauperin multigene family encoded mainly in subtelomeric regions, active during alcoholic fermentation, regulated by anaerobiosis, negatively regulated by oxygen, repressed by heme /// Hypothetical protein /// Part of 23-member seripauperin multigene family encoded mainly in subtelomeric regions, active during alcoholic fermentation, regulated by anaerobiosis, negatively reg…
3356_f_at	0.965936	YDR543C	---	YDR543C strong similarity to subtelomeric encoded proteins	Identified by gene-trapping, microarray-based expression analysis, and genome-wide homology searching /// Identified by gene-trapping, microarray-based expression analysis, and genome-wide homology searching /// --- /// Identified by fungal homology and RT-PCR
3357_at	0.870551	YDR544C	---	YDR544C strong similarity to subtelomeric encoded proteins	---
5745_at	1.20999	YEL001C	---	YEL001C hypothetical protein	Hypothetical protein
5744_at	0.90125	YEL002C	WBP1	YEL002C oligosaccharyl transferase glycoprotein complex, beta subunit	Beta subunit of the oligosaccharyl transferase (OST) glycoprotein complex; required for N-linked glycosylation of proteins in the endoplasmic reticulum
5743_at	0.933033	YEL003W	GIM4	YEL003W Putative homolog of subunit 2 of bovine prefoldin, a chaperone comprised of six subunits	Subunit of the heterohexameric cochaperone prefoldin complex which binds specifically to cytosolic chaperonin and transfers target proteins to it
5742_at	0.90125	YEL004W	YEA4	YEL004W Shows sequence similarity to GOG5, a gene involved in vanadate resistance	Uridine diphosphate-N-acetylglucosamine (UDP-GlcNAc) transporter required for cell wall chitin synthesis; localized to the ER
5741_at	1.01748	YEL005C	VAB2	YEL005C hypothetical protein	Protein with a potential role in vacuolar function, as suggested by its ability to bind Vac8p; green fluorescent protein (GFP)-fusion protein localizes to the cytoplasm in a punctate pattern
5740_at	1.10957	YEL006W	---	YEL006W similarity to peroxisomal membrane and mitochondrial carrier proteins	Hypothetical protein
5739_at	1.10957	YEL007W	---	YEL007W similarity to S.pombe pac2 protein	Hypothetical protein
5738_at	0.757858	YEL008W	---	YEL008W hypothetical protein	---
5737_at	1.09051	YEL009C	GCN4	YEL009C transcriptional activator of amino acid biosynthetic genes	Transcriptional activator of amino acid biosynthetic genes in response to amino acid starvation; expression is tightly regulated at both the transcriptional and translational levels
5736_at	1.89868	YEL010W	---	YEL010W hypothetical protein	---
5735_at	0.771105	YEL011W	GLC3	YEL011W 1,4-glucan-6-(1,4-glucano)-transferase	Glycogen branching enzyme, involved in glycogen accumulation; green fluorescent protein (GFP)-fusion protein localizes to the cytoplasm in a punctate pattern
5506_s_at	2.2974	YEL012W	UBC8	YEL012W ubiquitin-conjugating enzyme\; ubiquitin-protein ligase	Ubiquitin-conjugating enzyme that negatively regulates gluconeogenesis by mediating the glucose-induced ubiquitination of fructose-1,6-bisphosphatase (FBPase); cytoplasmic enzyme that catalyzes the ubiquitination of histones in vitro
5734_at	1	YEL013W	VAC8	YEL013W An armadillo repeat-containing protein localized on the vacuolar membrane	Phosphorylated vacuolar membrane protein that interacts with Atg13p, required for the cytoplasm-to-vacuole targeting (Cvt) pathway; interacts with Nvj1p to form nucleus-vacuole junctions
5733_at	0.584389	YEL014C	---	YEL014C hypothetical protein	---
5732_at	1.05336	YEL015W	EDC3	YEL015W weak similarity to Spa2p	Non-essential conserved protein of unknown function, plays a role in mRNA decapping by specifically affecting the function of the decapping enzyme Dcp1p; localizes to cytoplasmic mRNA processing bodies
5731_at	1.03526	YEL016C	---	YEL016C similarity to human nucleotide pyrophosphatase	Hypothetical protein
5729_f_at	0.855595	YEL017C-A	PMP2	YEL017C-A Proteolipid associated with plasma membrane H(+)-ATPase (Pma1p)	May regulate plasma membrane H(+)-ATPase; nearly identical to PMP1; Proteolipid associated with plasma membrane H(+)-ATPase (Pma1p)
5728_i_at	0.965936	YEL017C-A	PMP2	YEL017C-A Proteolipid associated with plasma membrane H(+)-ATPase (Pma1p)	May regulate plasma membrane H(+)-ATPase; nearly identical to PMP1; Proteolipid associated with plasma membrane H(+)-ATPase (Pma1p)
5730_at	0.604997	YEL017W	GTT3	YEL017W hypothetical protein	Protein of unknown function with a possible role in glutathione metabolism, as suggested by computational analysis of large-scale protein-protein interaction data; GFP-fusion protein localizes to the nuclear periphery
5727_at	0.90125	YEL018W	EAF5	YEL018W weak similarity to Rad50p	Esa1p-associated factor, subunit of the NuA4 acetyltransferase complex
5726_at	1.12896	YEL019C	MMS21	YEL019C Protein involved in DNA repair	SUMO ligase involved in chromosomal organization and DNA repair; forms a complex with Smc5p, Rhc18p, and Nse1p; mutants are sensitive to methyl methanesulfonate and show increased spontaneous mutation and mitotic recombination
5725_at	1.25266	YEL020C	---	YEL020C similarity to O.formigenes oxalyl-CoA decarboxylase	Hypothetical protein
5538_at	0.82645	YEL020W-A	TIM9	YEL020W-A Translocase in inner membrane of mitochondria involved in mitochondrial protein import	Mitochondrial intermembrane space protein mediating import and insertion of polytopic inner membrane proteins
5724_at	10.1965	YEL021W	URA3	YEL021W orotidine-5'-phosphate decarboxylase	Orotidine-5'-phosphate (OMP) decarboxylase, catalyzes the sixth enzymatic step in the de novo biosynthesis of pyrimidines, converting OMP into uridine monophosphate (UMP); converts 5-FOA into 5-fluorouracil, a toxic compound
5768_at	1.20999	YEL022W	GEA2	YEL022W ARF GTP\/GDP exchange factor	Guanine nucleotide exchange factor for ADP ribosylation factors (ARFs), involved in vesicular transport between the Golgi and ER, Golgi organization, and actin cytoskeleton organization; similar to but not functionally redundant with Gea1p
5767_at	1.16878	YEL023C	---	YEL023C hypothetical protein	Hypothetical protein
5766_at	1.34257	YEL024W	RIP1	YEL024W Rieske iron-sulfur protein of the mitochondrial cytochrome bc1 complex	Ubiquinol-cytochrome-c reductase, a Rieske iron-sulfur protein of the mitochondrial cytochrome bc1 complex; transfers electrons from ubiquinol to cytochrome c1 during respiration
5765_at	1.25266	YEL025C	---	YEL025C hypothetical protein	SWI/SNF and RSC interacting protein 1
5764_at	0.784584	YEL026W	SNU13	YEL026W strong similarity to high mobility group-like protein Nhp2p	RNA binding protein, part of U3 snoRNP involved in rRNA processing, part of U4/U6-U5 tri-snRNP involved in mRNA splicing, similar to human 15.5K protein
5763_at	0.870551	YEL027W	CUP5	YEL027W Vacuolar ATP synthase 17-kDa proteolipid C subunit of VO sector\; dicyclohexylcarbodiimide binding subunit	Proteolipid subunit of the vacuolar H(+)-ATPase V0 sector (subunit c; dicyclohexylcarbodiimide binding subunit); required for vacuolar acidification and important for copper and iron metal ion homeostasis
5762_at	0.659754	YEL028W	---	YEL028W hypothetical protein	---
5761_at	0.949342	YEL029C	BUD16	YEL029C similarity to hypothetical protein YNR027w	Protein involved in bud-site selection; diploid mutants display a random budding pattern instead of the wild-type bipolar pattern; has similarity to pyridoxal kinases
5760_at	0.574349	YEL030W	ECM10	YEL030W ExtraCellular Mutant	Heat shock protein of the Hsp70 family, localized in mitochondrial nucleoids, plays a role in protein translocation, interacts with Mge1p in an ATP-dependent manner; overexpression induces extensive mitochondrial DNA aggregations
5759_at	1.09051	YEL031W	SPF1	YEL031W P-type ATPase	P-type ATPase, ion transporter of the ER membrane involved in ER function and Ca2+ homeostasis; required for regulating Hmg2p degradation; confers sensitivity to a killer toxin (SMKT) produced by Pichia farinosa KK1
5758_at	0.855595	YEL032W	MCM3	YEL032W Member of complex that acts at ARS's to initiate replication	Protein involved in DNA replication; component of the Mcm2-7 hexameric complex that binds chromatin as a part of the pre-replicative complex
5757_at	0.798298	YEL033W	---	YEL033W weak similarity to Sauroleishmania mitochondrial hypothetical ORF-5 protein	---
5756_at	0.812252	YEL034W	HYP2	YEL034W Translation initiation factor eIF-5A	Translation initiation factor eIF-5A, promotes formation of the first peptide bond; similar to and functionally redundant with Anb1p; undergoes an essential hypusination modification; expressed under aerobic conditions
5755_at	2.03496	YEL035C	UTR5	YEL035C protein of unknown function	Protein of unknown function; transcription may be regulated by Gcr1p
5754_at	1.07177	YEL036C	ANP1	YEL036C Mannan 8\; Protein of the endoplasmic reticulum with a role in retention of glycosyltransferases in the Golgi, also involved in osmotic sensitivity and resistance to aminonitrophenyl propanediol	Subunit of the alpha-1,6 mannosyltransferase complex; type II membrane protein; has a role in retention of glycosyltransferases in the Golgi; involved in osmotic sensitivity and resistance to aminonitrophenyl propanediol
5753_at	1.20999	YEL037C	RAD23	YEL037C ubiquitin-like protein	Protein with ubiquitin-like N terminus, recognizes and binds damaged DNA (with Rad4p) during nucleotide excision repair; regulates Rad4p levels, subunit of Nuclear Excision Repair Factor 2 (NEF2); homolog of human HR23A and HR23B proteins
5752_at	1.07177	YEL038W	UTR4	YEL038W similarity to K.oxytoca enolase-phosphatase E-1	Protein of unknown function, found in both the cytoplasm and nucleus
5751_at	1.03526	YEL039C	CYC7	YEL039C iso-2-cytochrome c	Cytochrome c isoform 2, expressed under hypoxic conditions; electron carrier of the mitochondrial intermembrane space that transfers electrons from ubiquinone-cytochrome c oxidoreductase to cytochrome c oxidase during cellular respiration
5750_at	0.564482	YEL040W	UTR2	YEL040W weak similarity to Bacillus 1,3-1,4-beta-glucanase	Putative glycosidase, glycosylphosphatidylinositol (GPI)-anchored protein localized to the bud neck; has a role in cell wall maintenance
5749_at	3.42238	YEL041W	---	YEL041W strong similarity to Utr1p	Hypothetical protein
5748_at	0.82645	YEL042W	GDA1	YEL042W Guanosine diphosphatase of Golgi membrane	Guanosine diphosphatase located in the Golgi, involved in the transport of GDP-mannose into the Golgi lumen by converting GDP to GMP after mannose is transferred its substrate
5747_at	1.20999	YEL043W	---	YEL043W weak similarity to Mad1p	Hypothetical protein
5791_at	0.982821	YEL044W	IES6	YEL044W hypothetical protein	Protein that associates with the INO80 chromatin remodeling complex under low-salt conditions
5790_at	0.732043	YEL045C	---	YEL045C weak similarity to cytochrome c oxidase III of T.brucei kinetoplast	---
5789_at	1.09051	YEL046C	GLY1	YEL046C Threonine Aldolase	Threonine aldolase, catalyzes the cleavage of L-allo-threonine and L-threonine to glycine; involved in glycine biosynthesis
5788_at	0.604997	YEL047C	---	YEL047C strong similarity to Osm1p	Fumurate ReDuctase Soluble
5787_at	0.840896	YEL048C	---	YEL048C hypothetical protein	Hypothetical protein
5786_f_at	1.23114	YEL049W	PAU4 /// PAU6 /// PAU1 /// PAU2 /// DAN3	YEL049W member of the seripauperin protein\/gene family (see Gene_class PAU)	Part of 23-member seripauperin multigene family encoded mainly in subtelomeric regions, active during alcoholic fermentation, regulated by anaerobiosis, negatively regulated by oxygen, repressed by heme /// Hypothetical protein /// Part of 23-member seripauperin multigene family encoded mainly in subtelomeric regions, active during alcoholic fermentation, regulated by anaerobiosis, negatively reg…
5785_at	0.840896	YEL050C	RML2	YEL050C Mitochondrial ribosomal protein L2 of the large subunit	Mitochondrial ribosomal protein of the large subunit, has similarity to E. coli L2 ribosomal protein; fat21 mutant allele causes inability to utilize oleate and may interfere with activity of the Adr1p transcription factor
5784_at	1.09051	YEL051W	VMA8	YEL051W Vacuolar H-ATPase D subunit of the V1 catalytic sector	Subunit D of the eight-subunit V1 peripheral membrane domain of the vacuolar H+-ATPase (V-ATPase), an electrogenic proton pump found throughout the endomembrane system; plays a role in the coupling of proton transport and ATP hydrolysis
5783_at	0.870551	YEL052W	AFG1	YEL052W ATPase family gene	Putative ATPase of the CDC48/PAS1/SEC18 (AAA) family, localized to mitochondria
5782_at	1.25266	YEL053C	MAK10	YEL053C glucose-repressible protein	Non-catalytic subunit of N-terminal acetyltransferase of the NatC type, required for replication of dsRNA virus; expression is glucose-repressible
5781_i_at	0.798298	YEL054C	RPL12A /// RPL12B	YEL054C Ribosomal protein L12A (L15A) (YL23)	Protein component of the large (60S) ribosomal subunit, nearly identical to Rpl12Bp; rpl12a rpl12b double mutant exhibits slow growth and slow translation; has similarity to E. coli L11 and rat L12 ribosomal proteins /// Protein component of the large (60S) ribosomal subunit, nearly identical to Rpl12Ap; rpl12a rpl12b double mutant exhibits slow growth and slow translation; has similarity to E. c…
5780_at	0.707107	YEL055C	POL5	YEL055C DNA polymerase V that has motifs typical of DNA polymerase family	Protein with sequence similarity to the human MybBP1A and weak sequence similar to B-type DNA polymerases, not required for chromosomal DNA replication; required for the synthesis of rRNA
5779_at	1.12896	YEL056W	HAT2	YEL056W subunit of a cytoplasmic histone acetyltransferase	Subunit of the Hat1p-Hat2p histone acetyltransferase complex; required for high affinity binding of the complex to free histone H4, thereby enhancing Hat1p activity; similar to human RbAp46 and 48; has a role in telomeric silencing
5778_at	0.732043	YEL057C	---	YEL057C hypothetical protein	Hypothetical protein
5777_at	1.1487	YEL058W	PCM1	YEL058W Phosphoacetylglucosamine Mutase	Essential N-acetylglucosamine-phosphate mutase, a hexosephosphate mutase involved in the biosynthesis of chitin
5775_at	1.01748	YEL059C-A	SOM1	YEL059C-A high copy suppressor of imp1 mutation, may be required for the function of the Imp1 peptidase and\/or the protein sorting machinery	Protein whose overexpression suppresses the imp1 mutation, may be required for the function of the Imp1p mitochondrial inner membrane peptidase and/or the protein sorting machinery
5776_at	0.466516	YEL059W	---	YEL059W hypothetical protein	---
5774_at	1.6529	YEL060C	PRB1	YEL060C vacuolar protease B	Vacuolar proteinase B (yscB), a serine protease of the subtilisin family; involved in protein degradation in the vacuole and required for full protein degradation during sporulation
5773_at	1.23114	YEL061C	CIN8	YEL061C Kinesin-related protein involved in establishment and maintenance of mitotic spindle	Kinesin motor protein involved in mitotic spindle assembly and chromosome segregation
5772_at	1.43893	YEL062W	NPR2	YEL062W Non-membrane-embedded, PEST sequence-containing protein	Regulator of nitrogen permeases; transcription is induced in response to proline and urea; contains two PEST sequences
5771_at	1	YEL063C	CAN1	YEL063C arginine permease	Plasma membrane arginine permease, requires phosphatidyl ethanolamine (PE) for localization, exclusively associated with lipid rafts; mutation confers canavanine resistance
5770_at	1.23114	YEL064C	AVT2	YEL064C similarity to YBL089w	Putative transporter, member of a family of seven S. cerevisiae genes (AVT1-7) related to vesicular GABA-glycine transporters
5769_at	1.6245	YEL065W	SIT1	YEL065W probably multidrug resistance protein	Ferrioxamine B transporter, member of the ARN family of transporters that specifically recognize siderophore-iron chelates; transcription is induced during iron deprivation and diauxic shift; potentially phosphorylated by Cdc28p
5816_at	1.09051	YEL066W	HPA3	YEL066W Histone and other Protein Acetyltransferase\; Has sequence homology to known HATs and NATs	D-Amino acid N-acetyltransferase, catalyzes N-acetylation of D-amino acids through ordered bi-bi mechanism in which acetyl-CoA is first substrate bound and CoA is last product liberated; similar to Hpa2p, acetylates histones weakly in vitro
5815_at	1.18921	YEL067C	---	YEL067C weak similarity to YKL083w	---
5814_at	1.20999	YEL068C	---	YEL068C hypothetical protein	---
5813_at	1.23114	YEL071W	DLD3	YEL071W strong similarity to Aip2p	D-lactate dehydrogenase, part of the retrograde regulon which consists of genes whose expression is stimulated by damage to mitochondria and reduced in cells grown with glutamate as the sole nitrogen source, located in the cytoplasm
5812_at	0.885768	YEL072W	RMD6	YEL072W hypothetical protein	Protein required for sporulation
5811_at	1.83401	YEL073C	---	YEL073C similarity to YJR108w	Hypothetical protein
5810_s_at	1.16878	YEL074W	---	YEL074W similarity to subtelomeric encoded proteins	Identified by gene-trapping, microarray-based expression analysis, and genome-wide homology searching /// --- /// Identified by fungal homology and RT-PCR
5809_i_at	1.18921	YEL074W	---	YEL074W similarity to subtelomeric encoded proteins	Identified by gene-trapping, microarray-based expression analysis, and genome-wide homology searching /// --- /// Identified by fungal homology and RT-PCR
5808_i_at	0.812252	YEL076W-C	---	YEL076W-C questionable ORF	---
5746_at	1.36604	YER001W	MNN1	YER001W Alpha-1,3-mannosyltransferase	Alpha-1,3-mannosyltransferase, integral membrane glycoprotein of the Golgi complex, required for addition of alpha1,3-mannose linkages to N-linked and O-linked oligosaccharides, one of five S. cerevisiae proteins of the MNN1 family
5701_at	0.659754	YER002W	NOP16	YER002W weak similarity to chicken microfibril-associated protein	Constituent of 66S pre-ribosomal particles, involved in 60S ribosomal subunit biogenesis
5702_at	1.10957	YER003C	PMI40	YER003C mannose-6-phosphate isomerase	Mannose-6-phosphate isomerase, catalyzes the interconversion of fructose-6-P and mannose-6-P; required for early steps in protein mannosylation
5703_at	1.56917	YER004W	---	YER004W similarity to hypothetical E.coli and C.elegans proteins	The authentic, non-tagged protein was localized to the mitochondria
5704_at	0.917004	YER005W	YND1	YER005W similarity to Gda1p	Apyrase with wide substrate specificity, involved in preventing the inhibition of glycosylation by hydrolyzing nucleoside tri- and diphosphates which are inhibitors of glycotransferases; partially redundant with Gda1p
5541_at	0.812252	YER006c-a	---	YER006c-a questionable ORF	---
5705_at	0.757858	YER006W	NUG1	YER006W similarity to P.polycephalum myosin-related protein mlpA	GTPase that associates with nuclear 60S pre-ribosomes, required for export of 60S ribosomal subunits from the nucleus
5707_at	0.82645	YER007C-A	---	YER007C-A putattive ORF identified by SAGE	Hypothetical protein
5706_at	1.18921	YER007W	PAC2	YER007W Required for viability in the absence of the kinesin-related mitotic motor Cin8p\; required for normal microtubule stability	Microtubule effector required for tubulin heterodimer formation, binds alpha-tubulin, required for normal microtubule function, null mutant exhibits cold-sensitive microtubules and sensitivity to benomyl
5708_at	1.1487	YER008C	SEC3	YER008C SEC3 encodes the 144 kD and 91 kD components of the Exocyst complex\; the 91 kD component is a C-terminal proteolytic breakdown product of full length Sec3p	Non-essential subunit of the exocyst complex (Sec3p, Sec5p, Sec6p, Sec8p, Sec10p, Sec15p, Exo70p, Exo84p) which mediates targeting of post-Golgi vesicles to sites of active exocytosis; Sec3p specifically is a spatial landmark for secretion
5709_at	0.933033	YER009W	NTF2	YER009W May coordinate the Ran-dependent (GSP1\/GSP2) association and disassociation reactions of nuclear import\; human homologue complements yeast mutants	Nuclear envelope protein, interacts with GDP-bound Gsp1p and with proteins of the nuclear pore to transport Gsp1p into the nucleus where it is an essential player in nucleocytoplasmic transport
5710_at	1.12896	YER010C	---	YER010C similarity to L.pneumophila dlpA protein	Hypothetical protein
5711_at	0.399149	YER011W	TIR1	YER011W Cold-shock induced protein of the Srp1p\/Tip1p family of serine-alanine-rich proteins	Cell wall mannoprotein of the Srp1p/Tip1p family of serine-alanine-rich proteins; expression is downregulated at acidic pH and induced by cold shock and anaerobiosis; abundance is increased in cells cultured without shaking
5712_at	1.7411	YER012W	PRE1	YER012W 22.6 kDa proteasome subunit	20S proteasome beta-type subunit; localizes to the nucleus throughout the cell cycle
5713_at	1.36604	YER013W	PRP22	YER013W helicase-like protein	DEAH-box RNA-dependent ATPase/ATP-dependent RNA helicase, associates with lariat intermediates before the second catalytic step of splicing; mediates ATP-dependent mRNA release from the spliceosome and unwinds RNA duplexes
5497_at	0.840896	YER014c-a	BUD25	YER014c-a questionable ORF	Protein involved in bud-site selection; diploid mutants display a random budding pattern instead of the wild-type bipolar pattern
5714_at	1.36604	YER014W	HEM14	YER014W protoporphyrinogen oxidase	Protoporphyrinogen oxidase, a mitochondrial enzyme that catalyzes the seventh step in the heme biosynthetic pathway, converting protoporphyrinogen IX to protoporphyrin IX
5715_at	1.18921	YER015W	FAA2	YER015W Acyl-CoA synthetase (fatty acid activator 2)	Long chain fatty acyl-CoA synthetase; accepts a wider range of acyl chain lengths than Faa1p, preferring C9:0-C13:0; involved in the activation of endogenous pools of fatty acids
5716_at	1.05336	YER016W	BIM1	YER016W BInding to Microtubules	Microtubule-binding protein that together with Kar9p makes up the cortical microtubule capture site and delays the exit from mitosis when the spindle is oriented abnormally
5717_at	1.09051	YER017C	AFG3	YER017C ATP-dependent metalloprotease	Component, with Yta12p, of the mitochondrial inner membrane m-AAA protease that mediates degradation of misfolded or unassembled proteins and is also required for correct assembly of mitochondrial enzyme complexes
5718_at	1.16878	YER018C	SPC25	YER018C component of spindle pole	Component of the evolutionarily conserved kinetochore-associated Ndc80 complex (Ndc80p-Nuf2p-Spc24p-Spc25p); involved in chromosome segregation, spindle checkpoint activity and kinetochore clustering
5720_at	0.719467	YER019C-A	SBH2	YER019C-A homologous to Sbh1p	Ssh1p-Sss1p-Sbh2p complex component, involved in protein translocation into the endoplasmic reticulum; homologous to Sbh1p
5719_at	1.09051	YER019W	ISC1	YER019W putative neutral sphingomyelinase	Inositol phosphosphingolipid phospholipase C, hydrolyzes inositolphosphosphingolipids, activated by phosphatidylserine, cardiolipin, and phosphatidylglycerol, mediates Na+ and Li+ halotolerance, contains a P loop-like domain
5721_at	0.798298	YER020W	GPA2	YER020W nucleotide binding regulatory protein	Nucleotide binding alpha subunit of the heterotrimeric G protein that interacts with the receptor Gpr1p, has signaling role in response to nutrients; green fluorescent protein (GFP)-fusion protein localizes to the cell periphery
5722_at	1.10957	YER021W	RPN3	YER021W component of the regulatory module of the 26S proteasome, homologous to human p58 subunit	Essential, non-ATPase regulatory subunit of the 26S proteasome lid, similar to the p58 subunit of the human 26S proteasome; temperature-sensitive alleles cause metaphase arrest, suggesting a role for the proteasome in cell cycle control
5723_at	0.855595	YER022W	SRB4	YER022W subunit of RNA polymerase II holoenzyme\/mediator complex	subunit of RNA polymerase II holoenzyme/mediator complex
5678_at	1.05336	YER023W	PRO3	YER023W delta 1-pyrroline-5-carboxylate reductase	Delta 1-pyrroline-5-carboxylate reductase, catalyzes the last step in proline biosynthesis
5679_at	1.54221	YER024W	YAT2	YER024W similarity to carnitine O-acetyltransferase Yat1p	Carnitine acetyltransferase; has similarity to Yat1p, which is a carnitine acetyltransferase associated with the mitochondrial outer membrane
5680_at	1	YER025W	GCD11	YER025W gamma subunit of translational initiation factor eIF-2	Gamma subunit of the translation initiation factor eIF2, involved in the identification of the start codon; binds GTP when forming the ternary complex with GTP and tRNAi-Met
5681_at	0.63728	YER026C	CHO1	YER026C phosphatidylserine synthase	phosphatidylserine synthase
5682_at	1.18921	YER027C	GAL83	YER027C glucose repression protein	One of three possible beta-subunits of the Snf1 kinase complex, allows nuclear localization of the Snf1 kinase complex in the presence of a nonfermentable carbon source; contains glycogen-binding domain
5683_at	0.482968	YER028C	MIG3	YER028C similarity to Mig1p	Probable transcriptional repressor involved in response to toxic agents such as hydroxyurea that inhibit ribonucleotide reductase; phosphorylation by Snf1p or the Mec1p pathway inactivates Mig3p, allowing induction of damage response genes
5684_at	0.732043	YER029C	SMB1	YER029C Associated with U1 snRNP as part of the Sm-core that is common to all spliceosomal snRNPs	associated with U1, U2, U4, and U5 snRNPs as part of the Sm-core that is common to all spliceosomal snRNPs; U1 snRNP protein
5685_at	1	YER030W	---	YER030W similarity to mouse nucleolin	Hypothetical protein
5686_at	1.25266	YER031C	YPT31	YER031C ras-like GTPase, highly homologous to YPT32	GTPase of the Ypt/Rab family, very similar to Ypt32p; involved in the exocytic pathway; mediates intra-Golgi traffic or the budding of post-Golgi vesicles from the trans-Golgi
5687_at	0.671286	YER032W	FIR1	YER032W Putative participant in 3' mRNA processing	Protein involved in 3' mRNA processing, interacts with Ref2p; potential Cdc28p substrate
5688_at	1	YER033C	ZRG8	YER033C weak similarity to Nmd2p, Kex1p and hamster nucleolin	Cytoplasmic protein of unknown function, transcription is induced under conditions of zinc deficiency
5689_at	1.51572	YER034W	---	YER034W hypothetical protein	Hypothetical protein
5690_at	1.23114	YER035W	EDC2	YER035W hypothetical protein	RNA-binding protein, activates mRNA decapping directly by binding to the mRNA substrate and enhancing the activity of the decapping proteins Dcp1p and Dcp2p
5691_at	0.82645	YER036C	---	YER036C strong similarity to members of the ABC transporter family	ATPase of the ATP-binding cassette (ABC) family involved in ribosome biogenesis, has similarity to Gcn20p
5692_at	0.517632	YER037W	PHM8	YER037W strong similarity to hypothetical protein YGL224c	Protein of unknown function, expression is induced by low phosphate levels and by inactivation of Pho85p
5693_at	0.917004	YER038C	KRE29	YER038C hypothetical protein	Essential protein of unknown function; heterozygous mutant shows haploinsufficiency in K1 killer toxin resistance
5498_at	0.49141	YER038w-a	---	YER038w-a questionable ORF	---
5694_at	1.31951	YER039C	HVG1	YER039C Homologous to VRG4	Protein of unknown function, has homology to Vrg4p
5539_at	1.25266	YER039C-A	---	YER039C-A hypothetical protein	Hypothetical protein
5695_at	1.23114	YER040W	GLN3	YER040W positive nitrogen regulatory protein	Transcriptional activator of genes regulated by nitrogen catabolite repression (NCR), localization and activity regulated by quality of nitrogen source
5696_at	1.48968	YER041W	YEN1	YER041W weak similarity to DNA repair protein Rad2p and Dsh1p	Protein of unknown function, has similarity to endonuclease Rth1p; potentially phosphorylated by Cdc28p
5697_at	0.949342	YER042W	MXR1	YER042W responsible for the reduction of methionine sulfoxide	Peptide methionine sulfoxide reductase, reverses the oxidation of methionine residues; involved in oxidative damage repair, providing resistance to oxidative stress and regulation of lifespan
5698_at	0.744839	YER043C	SAH1	YER043C putative S-adenosyl-L-homocysteine hydrolase	S-adenosyl-L-homocysteine hydrolase, catabolizes S-adenosyl-L-homocysteine which is formed after donation of the activated methyl group of S-adenosyl-L-methionine (AdoMet) to an acceptor
5699_at	0.535887	YER044C	ERG28	YER044C hypothetical protein	Endoplasmic reticulum membrane protein, may facilitate protein-protein interactions between the Erg26p dehydrogenase and the Erg27p 3-ketoreductase and/or tether these enzymes to the ER, also interacts with Erg6p
5700_at	0.482968	YER044C-A	MEI4	YER044C-A Required for full sporulation. Dispensable for axial cores but required for full chromosome pairing seen by in situ hybridization, heteroduplex DNA, synaptonemal complexes, meiotic intra- and interchromosomal gene conversion, reciprocal recombination and viable spores. mei4 has near wild-type chromosome condensation, executes both divisions with a delay in meiosis II, is rescued by spo1…	Functions in early recombination; mRNA is meiosis-specific and has 88 bp intron at 5' end spliced independently of MER1.
5655_n_at	0.744839	YER044C-A	MEI4	YER044C-A Required for full sporulation. Dispensable for axial cores but required for full chromosome pairing seen by in situ hybridization, heteroduplex DNA, synaptonemal complexes, meiotic intra- and interchromosomal gene conversion, reciprocal recombination and viable spores. mei4 has near wild-type chromosome condensation, executes both divisions with a delay in meiosis II, is rescued by spo1…	Functions in early recombination; mRNA is meiosis-specific and has 88 bp intron at 5' end spliced independently of MER1.
5656_at	0.885768	YER045C	ACA1	YER045C weak similarity to transcription factor Sko1p	Basic leucine zipper (bZIP) transcription factor of the ATF/CREB family, may regulate transcription of genes involved in utilization of non-optimal carbon sources
5657_at	1.07177	YER046W	SPO73	YER046W hypothetical protein	Meiosis-specific protein of unknown function, required for spore wall formation during sporulation; dispensible for both nuclear divisions during meiosis
5499_at	0.68302	YER046w-a	---	YER046w-a questionable ORF	---
5658_at	0.965936	YER047C	SAP1	YER047C member of the AAA ATPase family of proteins	Putative ATPase of the AAA family, interacts with the Sin1p transcriptional repressor in the two-hybrid system
5659_at	1.12896	YER048C	CAJ1	YER048C Homologous to E. coli DnaJ\; contains leucine zipper-like motif	Nuclear type II J heat shock protein of the E. coli dnaJ family, contains a leucine zipper-like motif, binds to non-native substrates for presentation to Ssa3p, may function during protein translocation, assembly and disassembly
5660_at	1.43893	YER048W-A	---	YER048W-A putative ORF identified by SAGE	Similar to D. melanogaster protein; weaker homology to C. elegans protein with similarity to human cdk7/cyclin H assembly factor
5661_at	0.870551	YER049W	---	YER049W strong similarity to hypothetical S.pombe protein YER049W	Hypothetical protein
5662_at	0.885768	YER050C	RSM18	YER050C hypothetical protein	Mitochondrial ribosomal protein of the small subunit, has similarity to E. coli S18 ribosomal protein
5663_at	1.07177	YER051W	---	YER051W similarity to C.elegans hypothetical protein	Hypothetical protein
5664_at	0.615572	YER052C	HOM3	YER052C Aspartate kinase (L-aspartate 4-P-transferase) (EC 2.7.2.4)	Aspartate kinase (L-aspartate 4-P-transferase); cytoplasmic enzyme that catalyzes the first step in the common pathway for methionine and threonine biosynthesis; expression regulated by Gcn4p and the general control of amino acid synthesis
5665_at	1	YER053C	PIC2	YER053C strong similarity to mitochondrial phosphate carrier protein	Mitochondrial phosphate carrier, imports inorganic phosphate into mitochondria; functionally redundant with Mir1p but less abundant than Mir1p under normal conditions; expression is induced at high temperature
5666_at	1.05336	YER054C	GIP2	YER054C Glc7-interacting protein\; shares homology with PIG2\; contains conserved 25 residue motif, called the GVNK motif, also found in GAC1, PIG1, PIG2, and RGI, the mammalian type 1 phosphatase targeting subunit.	Putative regulatory subunit of the protein phosphatase Glc7p, proposed to be involved in glycogen metabolism; contains a conserved motif (GVNK motif) that is also found in Gac1p, Pig1p, and Pig2p
5667_at	0.707107	YER055C	HIS1	YER055C ATP phosphoribosyltransferase	ATP phosphoribosyltransferase, a hexameric enzyme, catalyzes the first step in histidine biosynthesis; mutations cause histidine auxotrophy and sensitivity to Cu, Co, and Ni salts; transcription is regulated by general amino acid control
5668_at	0.757858	YER056C	FCY2	YER056C purine-cytosine permease	Purine-cytosine permease, mediates purine (adenine, guanine, and hypoxanthine) and cytosine accumulation
5669_g_at	0.798298	YER056C	FCY22 /// FCY2	YER056C purine-cytosine permease	Putative purine-cytosine permease, very similar to Fcy2p but cannot substitute for its function /// Purine-cytosine permease, mediates purine (adenine, guanine, and hypoxanthine) and cytosine accumulation
5671_s_at	0.812252	YER056C-A	RPL34B /// RPL34A	YER056C-A Ribosomal protein L34A	Protein component of the large (60S) ribosomal subunit, nearly identical to Rpl34Ap and has similarity to rat L34 ribosomal protein /// Protein component of the large (60S) ribosomal subunit, nearly identical to Rpl34Bp and has similarity to rat L34 ribosomal protein
5670_i_at	0.82645	YER056C-A	RPL34B /// RPL34A	YER056C-A Ribosomal protein L34A	Protein component of the large (60S) ribosomal subunit, nearly identical to Rpl34Ap and has similarity to rat L34 ribosomal protein /// Protein component of the large (60S) ribosomal subunit, nearly identical to Rpl34Bp and has similarity to rat L34 ribosomal protein
5672_at	1.01748	YER057C	HMF1	YER057C Inhibitor of cell Growth\; heat shock inducible	Member of the p14.5 protein family with similarity to Mmf1p, functionally complements Mmf1p function when targeted to mitochondria; heat shock inducible; high-dosage growth inhibitor; forms a homotrimer in vitro
5673_at	0.870551	YER058W	PET117	YER058W cytochrome c oxidase assembly factor	Protein required for assembly of cytochrome c oxidase
5674_at	0.949342	YER059W	PCL6	YER059W PHO85 cyclin	Pho85p cyclin of the Pho80p subfamily; forms the major Glc8p kinase together with Pcl7p and Pho85p; involved in the control of glycogen storage by Pho85p; stabilized by Elongin C binding
5675_at	0.474671	YER060W	FCY21	YER060W purine-cytosine permease	Putative purine-cytosine permease, very similar to Fcy2p but cannot substitute for its function
5676_at	1.23114	YER060w-A	FCY22	YER060w-A purine-cytosine permease	Putative purine-cytosine permease, very similar to Fcy2p but cannot substitute for its function
5677_at	0.949342	YER061C	CEM1	YER061C Protein homologous to beta-keto-acyl synthase	Mitochondrial beta-keto-acyl synthase with possible role in fatty acid synthesis; required for mitochondrial respiration
5633_at	2.46229	YER062C	HOR2	YER062C DL-glycerol-3-phosphatase	One of two redundant DL-glycerol-3-phosphatases (RHR2/GPP1 encodes the other) involved in glycerol biosynthesis; induced in response to hyperosmotic stress and oxidative stress, and during the diauxic transition
5634_at	1	YER063W	THO1	YER063W Suppressor of the Transcriptional (T) defect of Hpr1 (H) by Overexpression (O)	Protein of unknown function; overproduction suppresses the transcriptional defect caused by an hpr1 mutation
5635_at	1.43893	YER064C	---	YER064C similarity to hypothetical protein YIL056w	Non-essential nuclear protein; null mutation has global effects on transcription
5636_at	1.46409	YER065C	ICL1	YER065C isocitrate lyase	Isocitrate lyase, catalyzes the formation of succinate and glyoxylate from isocitrate, a key reaction of the glyoxylate cycle; expression of ICL1 is induced by growth on ethanol and repressed by growth on glucose
5639_at	0.90125	YER066C-A	---	YER066C-A hypothetical protein	---
5637_at	0.466516	YER066W	---	YER066W strong similarity to cell division control protein Cdc4p	Hypothetical protein
5638_g_at	1.34257	YER066W	CDC4	YER066W strong similarity to cell division control protein Cdc4p	F-box protein required for G1/S and G2/M transition, associates with Skp1p and Cdc53p to form a complex, SCFCdc4, which acts as ubiquitin-protein ligase directing ubiquitination of the phosphorylated CDK inhibitor Sic1p /// Hypothetical protein
5500_at	0.517632	YER067c-a	---	YER067c-a questionable ORF	---
5640_at	0.564482	YER067W	---	YER067W strong similarity to hypothetical protein YIL057c	Hypothetical protein
5501_at	1.09051	YER068c-a	---	YER068c-a questionable ORF	---
5641_at	0.885768	YER068W	MOT2	YER068W putative zinc finger protein	Component of the CCR4-NOT transcription regulatory complex, which represses transcription, at least in part, by inhibiting functional TBP-DNA interactions and also aids in transcription elongation; interacts with C-terminal region of Not1p
5642_at	0.870551	YER069W	ARG5,6	YER069W N-acetyl-gamma-glutamyl-phosphate reductase and acetylglutamate kinase	Protein that is processed in the mitochondrion to yield acetylglutamate kinase and N-acetyl-gamma-glutamyl-phosphate reductase, which catalyze the 2nd and 3rd steps in arginine biosynthesis; enzymes form a complex with Arg2p
5643_at	1.27456	YER070W	RNR1	YER070W ribonucleotide reductase	Ribonucleotide-diphosphate reductase (RNR), large subunit; the RNR complex catalyzes the rate-limiting step in dNTP synthesis and is regulated by DNA replication and DNA damage checkpoint pathways via localization of the small subunits
5644_at	1.20999	YER071C	---	YER071C hypothetical protein	Protein of unknown function; green fluorescent protein (GFP)-fusion protein localizes to the cytoplasm in a punctate pattern
5645_at	0.885768	YER072W	VTC1	YER072W Homolog of S. pombe Nrf1 (97\% identical in predicted amino acid sequence), which was identified in a genetic screen by its ability to reverse the Cdc42p suppression of a cdc24-4ts mutant	Vacuolar transporter chaperon (VTC) involved in distributing V-ATPase and other membrane proteins; together with other VTC proteins, forms a heterotetrameric complex that associates with the SNARE Nyv1p and the V0 sector of the V-ATPase
5646_at	0.604997	YER073W	ALD5	YER073W aldehyde dehydrogenase (NAD+)	Mitochondrial aldehyde dehydrogenase, involved in regulation or biosynthesis of electron transport chain components and acetate formation; activated by K+; utilizes NADP+ as the preferred coenzyme; constitutively expressed
5647_s_at	0.949342	YER074W	RPS24B /// RPS24A	YER074W 40S ribosomal protein S24A	Protein component of the small (40S) ribosomal subunit; identical to Rps24Ap and has similarity to rat S24 ribosomal protein /// Protein component of the small (40S) ribosomal subunit; identical to Rps24Bp and has similarity to rat S24 ribosomal protein
5648_at	0.965936	YER075C	PTP3	YER075C Protein tyrosine phosphatase	Phosphotyrosine-specific protein phosphatase involved in the inactivation of mitogen-activated protein kinase (MAPK) during osmolarity sensing; dephosporylates Hog1p MAPK and regulates its localization; localized to the cytoplasm
5649_at	1.01748	YER076C	---	YER076C similarity to killer toxin Khr1p	Hypothetical protein
5650_at	0.982821	YER077C	---	YER077C hypothetical protein	Hypothetical protein
5651_at	1.16878	YER078C	---	YER078C similarity to E.coli X-Pro aminopeptidase II	Metallopeptidase, localized to the mitochondrial matrix
5652_at	0.784584	YER079W	---	YER079W hypothetical protein	Hypothetical protein
5653_at	1.20999	YER080W	---	YER080W hypothetical protein	The authentic, non-tagged protein was localized to the mitochondria
5654_at	1.5966	YER081W	SER3	YER081W strong similarity to phosphoglycerate dehydrogenases	3-phosphoglycerate dehydrogenase, catalyzes the first step in serine and glycine biosynthesis; isozyme of Ser33p
5610_at	0.771105	YER082C	UTP7	YER082C similarity to M.sexta steroid regulated MNG10 protein	Nucleolar protein, component of the small subunit (SSU) processome containing the U3 snoRNA that is involved in processing of pre-18S rRNA
5611_at	1.05336	YER083C	RMD7	YER083C hypothetical protein	Protein required for meiotic nuclear division; appears to function in DNA replication and damage response; may be involved in cell wall function
5612_at	1.07177	YER084W	---	YER084W questionable ORF	---
5613_at	3.42238	YER085C	---	YER085C weak similarity to myosins	Hypothetical protein
5614_at	0.917004	YER086W	ILV1	YER086W threonine deaminase	Threonine deaminase, catalyzes the first step in isoleucine biosynthesis; expression is under general amino acid control; ILV1 locus exhibits highly positioned nucleosomes whose organization is independent of known ILV1 regulation
5616_at	0.870551	YER087C-A	SBH1	YER087C-A homologous to Sbh2p	Beta subunit of the Sec61p ER translocation complex (Sec61p-Sss1p-Sbh1p); involved in protein translocation into the endoplasmic reticulum; homologous to Sbh2p
5615_at	1.01748	YER087W	---	YER087W similarity to E.coli prolyl-tRNA synthetase	Hypothetical protein
5617_at	0.626332	YER088C	DOT6	YER088C Derepression Of Telomeric silencing	Protein of unknown function, involved in telomeric gene silencing and filamentation
5618_at	1.07177	YER089C	PTC2	YER089C Protein phosphatase type 2C	Type 2C protein phosphatase; dephosphorylates Hog1p to limit maximal osmostress induced kinase activity; dephosphorylates Ire1p to downregulate the unfolded protein response; dephosphorylates Cdc28p; role in DNA checkpoint inactivation
5619_at	1.10957	YER090W	TRP2	YER090W anthranilate synthase Component I	Anthranilate synthase, catalyzes the initial step of tryptophan biosynthesis, forms multifunctional hetero-oligomeric anthranilate synthase:indole-3-glycerol phosphate synthase enzyme complex with Trp3p
5620_at	0.49141	YER091C	MET6	YER091C vitamin B12-(cobalamin)-independent isozyme of methionine synthase (also called N5-methyltetrahydrofolate homocysteine methyltransferase or 5-methyltetrahydropteroyl triglutamate homocysteine methyltransferase)	Cobalamin-independent methionine synthase, involved in amino acid biosynthesis; also called N5-methyltetrahydrofolate homocysteine methyltransferase or 5-methyltetrahydropteroyltriglutamate homocysteine methyltransferase
5540_at	1.20999	YER091C-A	---	YER091C-A hypothetical protein identified by SAGE	---
5621_at	1.41421	YER092W	IES5	YER092W hypothetical protein	Protein that associates with the INO80 chromatin remodeling complex under low-salt conditions
5622_at	1.12896	YER093C	TSC11	YER093C weak similarity to S.epidermidis PepB protein	Subunit of TORC2 (Tor2p-Lst8p-Avo1-Avo2-Tsc11p-Bit61p), a membrane-associated complex that regulates actin cytoskeletal dynamics during polarized growth and cell wall integrity; involved in sphingolipid metabolism; contains a RasGEFN domain
5623_at	0.90125	YER093C-A	---	YER093C-A similarity to hypothetical protein YBL059w	Hypothetical protein
5624_at	1.23114	YER093C-A	---	YER093C-A similarity to hypothetical protein YBL059w	Hypothetical protein
5625_at	1.54221	YER094C	PUP3	YER094C 20S proteasome subunit (beta3)	Beta subunit of the 20S proteasome involved in ubiquitin-dependent catabolism; human homolog is subunit C10
5626_at	0.870551	YER095W	RAD51	YER095W RecA homolog\; Rad51p colocalizes to ~65 spots with Dmc1p prior to synapsis (independently of ZIP1 and DMC1), and interacts with Rad52p and Rad55p by two-hybrid analysis\; human Rad51p homolog interacts with Brca2 protein which has been implicated in causing breast cancer	Strand exchange protein, forms a helical filament with DNA that searches for homology; involved in the recombinational repair of double-strand breaks in DNA during vegetative growth and meiosis; homolog of Dmc1p and bacterial RecA protein
5627_at	0.757858	YER096W	SHC1	YER096W sporulation-specific homolog of csd4	Sporulation-specific activator of Chs3p (chitin synthase III), required for the synthesis of the chitosan layer of ascospores; has similarity to Skt5p, which activates Chs3p during vegetative growth; transcriptionally induced at alkaline pH
5628_at	0.302499	YER097W	UBP9	YER097W weak similarity to ribosomal S3 proteins	Ubiquitin-specific protease that cleaves ubiquitin-protein fusions
5629_at	1.29684	YER098W	UBP9	YER098W ubiquitin carboxyl-terminal hydrolase	Ubiquitin-specific protease that cleaves ubiquitin-protein fusions
5630_at	0.671286	YER099C	PRS2	YER099C ribose-phosphate pyrophosphokinase 2	5-phospho-ribosyl-1(alpha)-pyrophosphate synthetase, involved in nucleotide, histidine, and tryptophan biosynthesis; one of a five related enzymes, which are active as heteromultimeric complexes
5631_at	1.34257	YER100W	UBC6	YER100W ubiquitin-conjugating enzyme	Ubiquitin-conjugating enzyme involved in ER-associated protein degradation; located at the cytosolic side of the ER membrane; tail region contains a transmembrane segment at the C-terminus; substrate of the ubiquitin-proteasome pathway
5632_at	1.20999	YER101C	AST2	YER101C Protein involved in targeting of plasma membrane [H+]ATPase	Protein that may have a role in targeting of plasma membrane [H+]ATPase (Pma1p) to the plasma membrane, as suggested by analysis of genetic interactions
5588_at	1.10957	YER103W	SSA4	YER103W member of 70 kDa heat shock protein family	Heat shock protein that is highly induced upon stress; plays a role in SRP-dependent cotranslational protein-membrane targeting and translocation; member of the HSP70 family; cytoplasmic protein that concentrates in nuclei upon starvation
5589_at	0.917004	YER104W	RTT105	YER104W hypothetical protein	Protein with a role in regulation of Ty1 transposition
5590_at	0.933033	YER105C	NUP157	YER105C Nucleoporin similar to Nup157p and to mammalian Nup155p	Abundant subunit of the nuclear pore complex (NPC), present on both sides of the NPC, has similarity to Nup170p
5591_at	0.771105	YER106W	MAM1	YER106W hypothetical protein	Monopolin, kinetochore associated protein involved in chromosome attachment to meiotic spindle
5592_at	0.949342	YER107C	GLE2	YER107C homologous to S. pombe RAE1 gene\; 2-hybrid analysis demonstrates an interaction with Srp1p and Rip1p\; copurifies with Nup116p	Component of the nuclear pore complex required for polyadenylated RNA export but not for protein import, homologous to S. pombe Rae1p
5593_at	1.34257	YER108C	FLO8	YER108C putative transcriptional activator of FLO1	Transcription factor required for flocculation, diploid filamentous growth, and haploid invasive growth; genome reference strain S288C and most laboratory strains have a mutation in this gene
5594_at	1.89868	YER109C	FLO8	YER109C putative transcriptional activator of FLO1	Transcription factor required for flocculation, diploid filamentous growth, and haploid invasive growth; genome reference strain S288C and most laboratory strains have a mutation in this gene
5595_at	0.798298	YER110C	KAP123	YER110C Karyopherin beta 4	Karyopherin beta, mediates nuclear import of ribosomal proteins prior to assembly into ribosomes and import of histones H3 and H4; localizes to the nuclear pore, nucleus, and cytoplasm; exhibits genetic interactions with RAI1
5596_at	1.41421	YER111C	SWI4	YER111C transcription factor	DNA binding component of the SBF complex (Swi4p-Swi6p), a transcriptional activator that in concert with MBF (Mbp1-Swi6p) regulates late G1-specific transcription of targets including cyclins and genes required for DNA synthesis and repair
5597_at	0.744839	YER112W	LSM4	YER112W U6 snRNA associated protein	Component of small nuclear ribonucleoprotein complexes involved in RNA processing, splicing, and decay
5598_at	0.798298	YER113C	---	YER113C similarity to Emp70p	Hypothetical protein
5599_at	0.949342	YER114C	BOI2	YER114C Protein which binds Bem1p and contains a proline-rich sequence, an SH3 domain, and a pleckstrin homology domain	Protein implicated in polar growth, functionally redundant with Boi1p; interacts with bud-emergence protein Bem1p; contains an SH3 (src homology 3) domain and a PH (pleckstrin homology) domain
5600_at	1.03526	YER115C	SPR6	YER115C sporulation-specific protein	Protein of unknown function, expressed during sporulation; not required for sporulation, but gene exhibits genetic interactions with other genes required for sporulation
5601_at	1.5966	YER116C	SLX8	YER116C zinc-finger protein	Protein containing a RING finger domain that forms a complex with Hex3p; mutant phenotypes and genetic interactions suggest a possible role in resolving recombination intermediates during DNA replication or repair
5602_at	1.10957	YER118C	SHO1	YER118C Transmembrane osmosensor	Transmembrane osmosensor, participates in activation of both the Cdc42p- and MAP kinase-dependent filamentous growth pathway and the high-osmolarity glycerol response pathway
5603_at	1.31951	YER119C	AVT6	YER119C weak similarity to E.herbicola tyrosine permease	Vacuolar transporter, exports aspartate and glutamate from the vacuole; member of a family of seven S. cerevisiae genes (AVT1-7) related to vesicular GABA-glycine transporters
5604_at	0.82645	YER119C-A	---	YER119C-A questionable ORF	---
5605_at	0.885768	YER120W	SCS2	YER120W Likely to be involved in regulating INO1 expression, suppressor of a dominant nuclear mutation that is inositol-dependent in the presence of choline	Integral ER membrane protein that regulates phospholipid metabolism via an interaction with the FFAT motif of Opi1p, also involved in telomeric silencing, disruption causes inositol auxotrophy above 34 degrees C, VAP homolog
5606_at	1.68179	YER121W	---	YER121W hypothetical protein	---
5607_at	1.10957	YER122C	GLO3	YER122C Zinc-finger-containing protein with similarity to Gcs1p and Sps18p	ADP-ribosylation factor GTPase activating protein (ARF GAP), involved in ER-Golgi transport; shares functional similarity with Gcs1p
5608_at	0.90125	YER123W	YCK3	YER123W plasma membrane-bound casein kinase I homolog	Palmitoylated, vacuolar membrane-localized casein kinase I isoform; negatively regulates vacuole fusion during hypertonic stress via phosphorylation of the HOPS complex subunit, Vps41p; shares overlapping essential functions with Hrr25p
5609_at	1.27456	YER124C	DSE1	YER124C weak similarity to Dictyostelium WD40 repeat protein 2	Daughter cell-specific protein, may participate in pathways regulating cell wall metabolism; deletion affects cell separation after division and sensitivity to drugs targeted against the cell wall
5565_at	1.20999	YER125W	RSP5	YER125W Rsp5p encodes a hect (homologous to E6-AP C terminus) and encodes a ubiquitin-protein ligase (E3 enzyme)	Ubiquitin-protein ligase involved in ubiquitin-mediated protein degradation; plays a role in heat shock element (HSE)-mediated gene expression and multivesicular body sorting; contains a hect (homologous to E6-AP carboxyl terminus) domain
5566_at	0.82645	YER126C	NSA2	YER126C weak similarity to E.coli colicin N	Constituent of 66S pre-ribosomal particles, involved in 60S ribosomal subunit biogenesis
5567_at	0.90125	YER127W	LCP5	YER127W Lethal with conditional pap1 allele	Essential protein involved in maturation of 18S rRNA; depletion leads to inhibited pre-rRNA processing and reduced polysome levels; localizes primarily to the nucleolus
5568_at	1.01748	YER128W	---	YER128W hypothetical protein	Hypothetical protein
5569_at	1.07177	YER129W	---	YER129W DNA polymerase alpha suppressing protein kinase	Upstream kinase for the SNF1 complex; partially redundant function with Elm1p and Tos3p; members of this family of kinases have functional orthology with LKB1, a mammalian kinase associated with Peutz-Jeghers cancer-susceptibility syndrome
5570_at	1.36604	YER130C	---	YER130C similarity to Msn2p and weak similarity to Msn4p	Hypothetical protein
5571_at	0.594604	YER131W	RPS26B	YER131W Ribosomal protein S26B	Protein component of the small (40S) ribosomal subunit; nearly identical to Rps26Ap and has similarity to rat S26 ribosomal protein
5572_at	1.03526	YER132C	PMD1	YER132C Paralog of MDS3	Protein with an N-terminal kelch-like domain, putative negative regulator of early meiotic gene expression; required, with Mds3p, for growth under alkaline conditions
5574_at	0.784584	YER133W	GLC7	YER133W protein phosphatase type I	Catalytic subunit of type 1 serine/threonine protein phosphatase, involved in many processes including glycogen metabolism, sporulation, and mitosis; interacts with multiple regulatory subunits; predominantly isolated with Sds22p
5573_at	1.71119	YER133W	GLC7	YER133W protein phosphatase type I	Catalytic subunit of type 1 serine/threonine protein phosphatase, involved in many processes including glycogen metabolism, sporulation, and mitosis; interacts with multiple regulatory subunits; predominantly isolated with Sds22p
5575_at	1.10957	YER134C	---	YER134C weak similarity to S.pombe SPBC13G1 and C.elegans F26F2.d hypothetical proteins	Hypothetical protein
5576_at	1	YER135C	---	YER135C hypothetical protein	---
5577_at	1.18921	YER136W	GDI1	YER136W GDP dissociation inhibitor	GDP dissociation inhibitor, regulates vesicle traffic in secretory pathways by regulating the dissociation of GDP from the Sec4/Ypt/rab family of GTP binding proteins
5578_at	0.812252	YER137C	---	YER137C weak similarity to Mycoplasma hominis P120 protein	Hypothetical protein
[truncated: 4,568 more rows]
